# Supplementary material for: Integrative analysis of the shikonin metabolic network identifies new gene connections and reveals evolutionary insight into shikonin biosynthesis
Source: Hortic Res. 2022 Jan 20;9:uhab087. doi: 10.1093/hr/uhab087 (PMC8969065; doi:10.1093/hr/uhab087)
Supplement: Web_Material_uhab087 [file web_material_uhab087.zip]

Archive with 3 entries (3 files):
- Supplemental Dataset 1.txt
- Supplemental Figures S1-S21.pdf
- Supplemental Tables S1-S15.xlsx
