# Supplementary material for: Integrative analysis of the shikonin metabolic network identifies new gene connections and reveals evolutionary insight into shikonin biosynthesis
Source: Hortic Res. 2022 Jan 20;9:uhab087. doi: 10.1093/hr/uhab087 (PMC8969065; doi:10.1093/hr/uhab087)
Supplement: Web_Material_uhab087 [file web_material_uhab087.zip › Supplemental Tables S1-S15.xlsx]

## Sheet: Table S1
Supplemental Table S1 - Differentially expressed genes in LeGPPSi-45 compared to EV-26 Lithospermum erythrorhizon hairy roots.
DEG status: 1 = significantly overexpressed, 0 = not significantly different, -1 = significantly underexpressed
Gene	Note	logFC	FDR	DEG status
Leryth_000245	4CL homolog	-0.41385	0.0326261	-1
Leryth_004634	4CL homolog	-0.411408	0.0025913	-1
Leryth_022863	4CL homolog	-0.349366	0.0270351	-1
Leryth_011976	4CL homolog	0.562094	0.129917	0
Leryth_000173	4CLL homolog	-0.408403	0.077643	0
Leryth_018919	4CLL homolog	-3.46396	2.23709e-123	-1
Leryth_010519	4CLL homolog	0.0433363	0.916661	0
Leryth_024902	AACT homolog	-0.286832	0.0040519	-1
Leryth_025530	AACT homolog	-0.282202	0.0589034	0
Leryth_007068	AACT homolog	0.216218	0.13229	0
Leryth_009063	AAO4 homolog	-0.395509	0.00126579	-1
Leryth_000583	AAO4 homolog	0.739367	0.04419	1
Leryth_012076	AAT homolog	-0.283328	0.229572	0
Leryth_020588	AAT homolog	-0.0228408	0.913512	0
Leryth_012660	AAT homolog	-0.00726087	0.976459	0
Leryth_002046	AAT homolog	0.0384529	0.812764	0
Leryth_017098	AAT homolog	0.199769	0.254043	0
Leryth_018551	ADH homolog	-0.955245	1.00859e-05	-1
Leryth_001358	ADH homolog	-0.188086	0.153679	0
Leryth_021016	ADH homolog	0.266783	0.56023	0
Leryth_011765	ADT homolog	-1.01998	4.3413e-18	-1
Leryth_013902	ADT homolog	-0.571456	4.89457e-06	-1
Leryth_002816	ADT homolog	-0.433621	0.000333219	-1
Leryth_024867	ADT homolog	-0.287197	0.053644	0
Leryth_000341	ADT homolog	0.418644	0.18833	0
Leryth_020773	ADT homolog	0.437517	0.0519065	0
Leryth_023700	ADT homolog	5.12768	0.026273	1
Leryth_017428	C4H homolog	-0.878604	7.99841e-13	-1
Leryth_022140	C4H homolog	0.291836	0.0493782	1
Leryth_018504	CHD homolog	-0.244781	0.031169	-1
Leryth_020735	CHD homolog	-0.137957	0.292809	0
Leryth_005897	CM1 homolog	-1.49668e-05	0.999912	0
Leryth_022616	CM1 homolog	0.0524351	0.896212	0
Leryth_008524	CM2 homolog	0.167986	0.497649	0
Leryth_003569	CM2 homolog	0.528134	0.229189	0
Leryth_000591	CMK homolog	1.20509	0.264108	0
Leryth_013028	CNL homolog	-1.49458	2.28678e-13	-1
Leryth_013860	CNL homolog	-0.782614	0.160976	0
Leryth_006395	CNL homolog	3.963	0.271199	0
Leryth_006600	CYP98A6	-1.00608	3.34861e-10	-1
Leryth_018573	CYP98A6-like (possible rosmarinic acid biosynthesis gene)	-0.285268	0.382027	0
Leryth_001340	CYP98A6-like (possible rosmarinic acid biosynthesis gene)	-0.0223464	0.917056	0
Leryth_001339	CYP98A6-like (possible rosmarinic acid biosynthesis gene)	-0.00573763	0.977852	0
Leryth_010323	CYP98A6-like (possible rosmarinic acid biosynthesis gene)	0.0971187	0.576151	0
Leryth_004611	CYP98A6-like (possible rosmarinic acid biosynthesis gene)	0.417507	0.0319878	1
Leryth_020602	DXR homolog	-0.359987	0.0169202	-1
Leryth_023243	DXS homolog	-1.16553	0.166757	0
Leryth_003777	DXS homolog	-0.929386	0.193386	0
Leryth_006280	DXS homolog	0.108093	0.877552	0
Leryth_011577	HDR homolog	-0.0294255	0.896212	0
Leryth_011320	HDS homolog	-0.237642	0.0321929	-1
Leryth_013111	HMGR homolog	-1.89119	3.18142e-49	-1
Leryth_013112	HMGR homolog	-1.37191	2.37978e-22	-1
Leryth_014271	HMGR homolog	-0.938896	2.30733e-24	-1
Leryth_013014	HMGR homolog	-1.67294	3.75061e-29	-1
Leryth_013113	HMGR homolog	-0.700989	2.44581e-09	-1
Leryth_016323	HMGR homolog	-0.235097	0.0498603	-1
Leryth_006200	HMGR homolog	-0.17545	0.709296	0
Leryth_002464	HMGR homolog	0.31158	0.0445772	1
Leryth_018349	HMGS homolog	-0.567193	8.91322e-09	-1
Leryth_023735	HMGS homolog	-0.410332	0.000151415	-1
Leryth_016864	IDI homolog	0.366648	0.00799598	1
Leryth_027290	IDI_chl homolog	0.106716	0.488842	0
Leryth_003297	KAT homolog	-0.296598	0.000565371	-1
Leryth_002701	KAT homolog	0.240279	0.0278217	1
Leryth_016775	KAT homolog	0.484956	5.26815e-06	1
Leryth_026972	LeAAT1	-2.51257	1.03746e-36	-1
Leryth_003211	LeACS-1	0.900628	0.0334205	1
Leryth_024166	LeCYP76B100	-4.82421	5.68025e-129	-1
Leryth_026973	LeCYP82AR2	-1.09877	4.05627e-20	-1
Leryth_000001	LeDI-2	-7.29134	1.62085e-39	-1
Leryth_005102	LeFPPS1	0.710007	4.9316e-05	1
Leryth_007856	LeFPPS2	-0.542848	0.336209	0
Leryth_010152	LeFPPS3	-0.0857748	0.759579	0
Leryth_023382	LeGPPS	-2.32318	7.5635e-63	-1
Leryth_005254	LeMDR	0.278103	0.123529	0
Leryth_012435	LeMRP	2.33686	0.000371195	1
Leryth_008670	LeMYB1	-0.637973	0.000594661	-1
Leryth_015068	LePGT1	-1.46082	6.35718e-42	-1
Leryth_002561	LePGT2	-1.45723	2.83454e-73	-1
Leryth_003841	MCT homolog	-0.0271847	0.870483	0
Leryth_022825	MCT homolog	-0.00444363	0.994183	0
Leryth_019322	MDS homolog	0.088148	0.659024	0
Leryth_008678	MVD homolog	-0.669794	0.153355	0
Leryth_007488	MVD homolog	-0.286584	0.00272662	-1
Leryth_020903	MVK homolog	-0.495006	8.38107e-07	-1
Leryth_020159	NUDX1 homolog	0.916854	5.16903e-08	1
Leryth_009703	PAL homolog	-0.104903	0.438282	0
Leryth_020987	PAL homolog	-1.47631	4.11466e-27	-1
Leryth_007575	PAL homolog	-0.906277	9.08258e-19	-1
Leryth_000901	PAL homolog	-0.569611	5.70822e-12	-1
Leryth_002777	PAL homolog	3.09639	0.240755	0
Leryth_002776	PAL homolog	4.63339	0.0727406	0
Leryth_000515	PMK homolog	0.203881	0.108245	0
Leryth_005036	PPYAT_or_TAT homolog	-0.0767453	0.720702	0
Leryth_010069	PPYAT_or_TAT homolog	-0.0342471	0.87121	0
Leryth_005987	PPYAT_or_TAT homolog	0.385316	5.82637e-05	1
Leryth_012925	shikonin gene candidate; Chloramphenicol acetyltransferase-like	-0.245318	0.145357	0
Leryth_015823	shikonin gene candidate; Chloramphenicol acetyltransferase-like	-0.137636	0.490558	0
Leryth_001242	shikonin gene candidate; Cytochrome P450	-1.54396	3.79917e-30	-1
Leryth_000257	shikonin gene candidate; Cytochrome P450	-0.195287	0.279072	0
Leryth_021809	shikonin gene candidate; Cytochrome P450	1.09138	0.000607634	1
Leryth_020454	shikonin gene candidate; Quinoprotein glucose/sorbosone dehydrogenase	-0.823981	1.18773e-08	-1
Leryth_021171	shikonin gene candidate; Ubiquinone biosynthesis O-methyltransferase COQ3	-0.0164386	0.948262	0
Leryth_019821	shikonin gene candidate; Ubiquinone biosynthesis O-methyltransferase COQ3	0.556292	0.372386	0
Leryth_002195	shikonin gene candidate; Ubiquinone biosynthesis protein COQ4	0.693136	0.324382	0
Leryth_025646		-2.89964	8.78096e-11	-1
Leryth_000825		-2.09054	5.32833e-41	-1
Leryth_013751		-1.99528	4.99924e-53	-1
Leryth_005716		-1.58023	4.12688e-54	-1
Leryth_007834		-1.5655	9.91709e-06	-1
Leryth_020165		-1.46784	1.21372e-10	-1
Leryth_017595		-1.37905	1.48508e-20	-1
Leryth_000441		-1.377	1.98046e-13	-1
Leryth_020112		-1.33154	0.388661	0
Leryth_015771		-1.30092	1.36981e-06	-1
Leryth_003315		-1.27255	1.14023e-15	-1
Leryth_010642		-1.27201	1.56635e-11	-1
Leryth_012206		-1.01349	1.41633e-12	-1
Leryth_014746		-0.96119	6.30039e-12	-1
Leryth_019936		-0.838072	0.0004792	-1
Leryth_008129		-0.815667	1.29705e-16	-1
Leryth_012297		-0.809595	0.0073498	-1
Leryth_016639		-0.80743	0.000134962	-1
Leryth_018836		-0.769807	0.321705	0
Leryth_015325		-0.764894	9.89828e-10	-1
Leryth_013188		-0.757631	0.0142165	-1
Leryth_027425		-0.708301	0.00349815	-1
Leryth_019456		-0.703394	0.00280133	-1
Leryth_022224		-0.69902	0.000206037	-1
Leryth_022391		-0.653118	6.75794e-12	-1
Leryth_019206		-0.609893	0.00391396	-1
Leryth_000686		-0.609771	1.79922e-05	-1
Leryth_015438		-0.601668	1.03047e-08	-1
Leryth_015034		-0.596842	0.736021	0
Leryth_017652		-0.590747	6.84741e-07	-1
Leryth_008738		-0.589126	0.000394242	-1
Leryth_012396		-0.515684	7.43369e-05	-1
Leryth_015212		-0.502146	0.00408435	-1
Leryth_010831		-0.469643	0.324931	0
Leryth_022489		-0.468378	0.000255085	-1
Leryth_027008		-0.40588	0.000629896	-1
Leryth_019555		-0.395923	0.00215424	-1
Leryth_010019		-0.392181	0.0127861	-1
Leryth_022431		-0.386481	0.0308641	-1
Leryth_017346		-0.374318	0.231907	0
Leryth_016916		-0.33987	0.00801444	-1
Leryth_023505		-0.331279	0.0103179	-1
Leryth_018132		-0.290991	0.112615	0
Leryth_001526		-0.279561	0.0387264	-1
Leryth_019899		-0.274377	0.499148	0
Leryth_020451		-0.24226	0.121381	0
Leryth_027153		-0.198893	0.131513	0
Leryth_022081		-0.130755	0.497859	0
Leryth_024299		-0.103706	0.560174	0
Leryth_022968		-0.0548954	0.718799	0
Leryth_005363		-0.037065	0.77165	0
Leryth_006688		-0.0174364	0.969308	0
Leryth_019345		0.00802902	0.986686	0
Leryth_007399		0.0498284	0.872855	0
Leryth_017850		0.0705354	0.790632	0
Leryth_006383		0.0918946	0.736091	0
Leryth_008180		0.148659	0.521163	0
Leryth_010077		0.182983	0.655135	0
Leryth_023601		0.19827	0.574797	0
Leryth_011558		0.205926	0.219629	0
Leryth_017265		0.230281	0.698558	0
Leryth_026082		0.299885	0.128728	0
Leryth_008248		0.344068	0.0885848	0
Leryth_010017		0.381815	0.47036	0
Leryth_013301		0.534022	0.173348	0
Leryth_000050		0.537458	0.223069	0
Leryth_003713		0.709959	0.114975	0
Leryth_009943		1.13809	0.00323564	1
Leryth_003716		1.19435	1.94804e-07	1
Leryth_020671		1.25173	9.04719e-12	1
Leryth_008368		1.30584	0.000473123	1
Leryth_002565		1.41229	0.165203	0
Leryth_006692		2.35926	0.0256958	1
Leryth_027448		-1.89384	1.10031e-70	-1
Leryth_022871		-2.27758	6.16608e-16	-1
Leryth_022870		-2.07352	5.43109e-08	-1
Leryth_027314		-0.365061	0.107056	0
Leryth_002564		-0.0292959	0.893294	0
Leryth_000002		-13.2188	6.3111e-27	-1
Leryth_000185		-9.21962	3.40614e-57	-1
Leryth_004600		-8.574	2.45639e-10	-1
Leryth_004740		-8.05836	7.67108e-13	-1
Leryth_013634		-7.3735	2.82975e-26	-1
Leryth_002236		-7.03121	3.97667e-06	-1
Leryth_005425		-6.41917	0.000229998	-1
Leryth_008494		-6.3822	0.000386805	-1
Leryth_009293		-6.37555	3.5351e-05	-1
Leryth_004125		-6.33151	0.00021337	-1
Leryth_026009		-6.18214	0.000627462	-1
Leryth_016957		-6.12594	1.5796e-18	-1
Leryth_003829		-6.0984	0.000690425	-1
Leryth_026813		-6.05569	0.000997529	-1
Leryth_017224		-5.89832	0.00191432	-1
Leryth_003069		-5.88602	0.00300162	-1
Leryth_003231		-5.85028	2.08705e-08	-1
Leryth_027404		-5.8385	0.00165946	-1
Leryth_006802		-5.82304	0.00180851	-1
Leryth_011704		-5.79316	8.08852e-06	-1
Leryth_014494		-5.74477	0.00289653	-1
Leryth_016958		-5.68585	1.00695e-09	-1
Leryth_021573		-5.55953	0.000938552	-1
Leryth_007926		-5.48024	0.00651298	-1
Leryth_000465		-5.37909	0.009685	-1
Leryth_025922		-5.36763	8.26732e-05	-1
Leryth_024394		-5.31704	0.011144	-1
Leryth_004598		-5.30952	5.83223e-21	-1
Leryth_016273		-5.23163	0.00290447	-1
Leryth_008658		-5.21815	0.0036849	-1
Leryth_005226		-5.18023	2.85367e-25	-1
Leryth_015252		-5.13972	0.0410196	-1
Leryth_005012		-5.13963	0.022149	-1
Leryth_018019		-5.12776	0.00394142	-1
Leryth_004285		-5.10547	4.04594e-99	-1
Leryth_026265		-5.06518	0.0293127	-1
Leryth_003178		-5.00227	0.0368616	-1
Leryth_025097		-4.97426	0.0326908	-1
Leryth_002994		-4.96323	0.0639196	0
Leryth_007132		-4.93619	0.033045	-1
Leryth_023615		-4.92124	0.0696877	0
Leryth_002435		-4.9181	0.115318	0
Leryth_020980		-4.91211	0.0370367	-1
Leryth_022250		-4.88391	0.0400408	-1
Leryth_003446		-4.87891	0.044855	-1
Leryth_004320		-4.86399	0.00966763	-1
Leryth_010589		-4.86213	0.0392992	-1
Leryth_001982		-4.83077	0.0536648	0
Leryth_018858		-4.82636	2.46524e-95	-1
Leryth_013243		-4.81672	0.0801406	0
Leryth_005538		-4.80414	0.0570778	0
Leryth_009456		-4.79098	0.0504263	0
Leryth_003584		-4.76566	0.0529808	0
Leryth_023584		-4.75504	0.0920264	0
Leryth_007747		-4.73066	0.0660504	0
Leryth_018859		-4.72444	3.14544e-35	-1
Leryth_027236		-4.72282	0.0956991	0
Leryth_018837		-4.70203	0.0698007	0
Leryth_025049		-4.68922	1.17927e-131	-1
Leryth_019901		-4.68263	0.00263623	-1
Leryth_010777		-4.60992	0.086286	0
Leryth_015559		-4.60271	0.0922145	0
Leryth_026671		-4.5947	0.0234922	-1
Leryth_013373		-4.59441	0.0810765	0
Leryth_018427		-4.58733	0.122801	0
Leryth_017050		-4.57805	7.58704e-33	-1
Leryth_022405		-4.56978	0.00330373	-1
Leryth_007946		-4.56624	0.0283246	-1
Leryth_012960		-4.56222	0.0899623	0
Leryth_006639		-4.54348	6.84237e-09	-1
Leryth_019125		-4.54161	0.000354017	-1
Leryth_020110		-4.50332	0.134033	0
Leryth_016535		-4.49568	0.140135	0
Leryth_025871		-4.49288	0.136546	0
Leryth_005826		-4.49248	0.109415	0
Leryth_011340		-4.49028	0.105797	0
Leryth_017000		-4.47146	0.159263	0
Leryth_008779		-4.4696	5.997e-10	-1
Leryth_022516		-4.46711	0.0977775	0
Leryth_012868		-4.464	0.130062	0
Leryth_002237		-4.44922	0.209181	0
Leryth_024167		-4.44521	1.42902e-38	-1
Leryth_005160		-4.43714	0.0490902	-1
Leryth_023012		-4.43464	0.0358108	-1
Leryth_010260		-4.43373	0.103859	0
Leryth_024757		-4.41205	4.61859e-28	-1
Leryth_010685		-4.40827	0.115873	0
Leryth_009515		-4.39471	0.22194	0
Leryth_017342		-4.39471	0.22194	0
Leryth_021912		-4.39471	0.22194	0
Leryth_003025		-4.39146	0.118038	0
Leryth_000535		-4.38386	0.168139	0
Leryth_017087		-4.37907	0.164476	0
Leryth_001651		-4.37907	0.164476	0
Leryth_027202		-4.36494	0.163674	0
Leryth_002093		-4.34826	0.128941	0
Leryth_000608		-4.32119	0.123259	0
Leryth_013701		-4.30371	1.37921e-06	-1
Leryth_012831		-4.30339	0.128445	0
Leryth_016935		-4.3004	0.1381	0
Leryth_015444		-4.29638	0.179189	0
Leryth_012853		-4.27837	0.000677595	-1
Leryth_003704		-4.27162	0.184619	0
Leryth_009134		-4.27072	0.141226	0
Leryth_025689		-4.26033	3.55073e-10	-1
Leryth_021370		-4.25707	0.255727	0
Leryth_019529		-4.25707	0.255727	0
Leryth_001897		-4.25707	0.255727	0
Leryth_011705		-4.25378	0.15414	0
Leryth_006175		-4.25067	0.208174	0
Leryth_026482		-4.24755	0.194117	0
Leryth_012283		-4.24287	0.062404	0
Leryth_005514		-4.23525	0.201947	0
Leryth_002822		-4.23217	0.168338	0
Leryth_018398		-4.22783	0.213393	0
Leryth_015600		-4.22263	0.214664	0
Leryth_021080		-4.22076	0.205798	0
Leryth_014096		-4.20939	0.154525	0
Leryth_026527		-4.20432	0.26942	0
Leryth_010869		-4.19401	0.153684	0
Leryth_013663		-4.19203	0.154052	0
Leryth_002818		-4.19131	0.22194	0
Leryth_020210		-4.18686	0.151857	0
Leryth_005796		-4.18214	7.55214e-07	-1
Leryth_012472		-4.16937	0.15529	0
Leryth_027108		-4.16415	0.158499	0
Leryth_025290		-4.16173	0.000479005	-1
Leryth_024168		-4.14917	5.19719e-62	-1
Leryth_020484		-4.14891	0.215983	0
Leryth_019877		-4.14668	2.43963e-51	-1
Leryth_020410		-4.13039	0.22258	0
Leryth_023460		-4.12586	0.182296	0
Leryth_015809		-4.12389	2.80472e-08	-1
Leryth_022954		-4.10494	0.295361	0
Leryth_025933		-4.10033	0.234893	0
Leryth_024794		-4.09201	0.237197	0
Leryth_022302		-4.08438	0.248322	0
Leryth_025492		-4.08048	0.234164	0
Leryth_009038		-4.08028	0.110242	0
Leryth_026269		-4.07673	0.000250311	-1
Leryth_024541		-4.07477	0.235514	0
Leryth_011341		-4.07165	0.195602	0
Leryth_002285		-4.07114	0.305545	0
Leryth_006484		-4.06266	0.0697276	0
Leryth_007182		-4.05236	0.190736	0
Leryth_013814		-4.05228	0.310858	0
Leryth_001237		-4.05228	0.310858	0
Leryth_013636		-4.05194	2.61224e-33	-1
Leryth_014597		-4.04609	5.98558e-38	-1
Leryth_001362		-4.04508	0.244818	0
Leryth_016883		-4.03788	0.260206	0
Leryth_014750		-4.03788	0.260206	0
Leryth_006922		-4.03304	2.60938e-05	-1
Leryth_023436		-4.0252	0.248234	0
Leryth_002982		-4.01523	0.0864678	0
Leryth_019182		-4.00961	0.254142	0
Leryth_020306		-4.00507	0.253428	0
Leryth_026639		-3.99957	0.208687	0
Leryth_014131		-3.98578	0.0813201	0
Leryth_013944		-3.9809	0.259895	0
Leryth_022667		-3.9809	0.259895	0
Leryth_008290		-3.97263	0.0868997	0
Leryth_002118		-3.97022	0.0914888	0
Leryth_015394		-3.96384	0.270846	0
Leryth_025263		-3.95803	2.00796e-06	-1
Leryth_008029		-3.95121	0.0430778	-1
Leryth_021427		-3.94767	5.43101e-34	-1
Leryth_002146		-3.93486	0.344323	0
Leryth_023224		-3.93486	0.344323	0
Leryth_006142		-3.92494	0.136592	0
Leryth_001007		-3.91404	0.280955	0
Leryth_026719		-3.91404	0.280955	0
Leryth_025770		-3.91189	0.293971	0
Leryth_018302		-3.90762	0.281795	0
Leryth_017421		-3.90121	0.284424	0
Leryth_021102		-3.90121	0.284424	0
Leryth_021904		-3.89579	0.098628	0
Leryth_001642		-3.89555	0.00912206	-1
Leryth_001349		-3.8948	0.289933	0
Leryth_001104		-3.89045	0.0882976	0
Leryth_000015		-3.88987	0.291041	0
Leryth_019159		-3.88508	0.2387	0
Leryth_022017		-3.8823	0.358774	0
Leryth_016116		-3.8823	0.358774	0
Leryth_015400		-3.87617	0.235413	0
Leryth_026230		-3.86976	0.234943	0
Leryth_008618		-3.86976	0.234943	0
Leryth_003288		-3.86724	0.17316	0
Leryth_019835		-3.86617	0.307732	0
Leryth_005395		-3.86605	8.2955e-148	-1
Leryth_002726		-3.86336	0.00137928	-1
Leryth_015555		-3.86052	0.0310588	-1
Leryth_007709		-3.85926	1.10701e-96	-1
Leryth_019120		-3.85442	0.238935	0
Leryth_013245		-3.85127	0.0112926	-1
Leryth_001805		-3.84581	5.99236e-195	-1
Leryth_025679		-3.84525	1	0
Leryth_011724		-3.83654	5.26881e-06	-1
Leryth_014602		-3.83626	0.0479299	-1
Leryth_011029		-3.83437	1	0
Leryth_020378		-3.82337	0.119642	0
Leryth_012408		-3.82246	1	0
Leryth_002917		-3.81864	0.182666	0
Leryth_011731		-3.81826	1	0
Leryth_025521		-3.81826	1	0
Leryth_005458		-3.80976	1	0
Leryth_017905		-3.80194	1	0
Leryth_019121		-3.78438	0.00757824	-1
Leryth_023409		-3.77645	0.166608	0
Leryth_024510		-3.76837	1	0
Leryth_001398		-3.76754	0.000245433	-1
Leryth_002271		-3.75071	0.172073	0
Leryth_019570		-3.74206	1	0
Leryth_001905		-3.74206	1	0
Leryth_017966		-3.73338	1	0
Leryth_024379		-3.73029	3.02363e-06	-1
Leryth_022982		-3.7259	1	0
Leryth_001317		-3.7259	1	0
Leryth_002393		-3.7259	1	0
Leryth_005130		-3.72167	0.000329548	-1
Leryth_005496		-3.71717	2.25515e-06	-1
Leryth_027099		-3.716	1	0
Leryth_008941		-3.71223	0.148437	0
Leryth_017192		-3.69564	0.0666561	0
Leryth_016845		-3.69292	1	0
Leryth_001172		-3.69196	2.25954e-17	-1
Leryth_009830		-3.69086	1	0
Leryth_017525		-3.69086	1	0
Leryth_016090		-3.68961	1	0
Leryth_017197		-3.68961	1	0
Leryth_016115		-3.68961	1	0
Leryth_007947		-3.68687	3.08894e-09	-1
Leryth_002802		-3.68568	1	0
Leryth_009124		-3.68014	0.140262	0
Leryth_022873		-3.67645	0.141864	0
Leryth_017341		-3.67548	1	0
Leryth_021906		-3.67125	1	0
Leryth_006438		-3.67125	1	0
Leryth_024508		-3.66816	1	0
Leryth_025389		-3.66546	1	0
Leryth_023953		-3.66337	0.00271025	-1
Leryth_022680		-3.65959	0.200747	0
Leryth_003356		-3.65558	0.198362	0
Leryth_020577		-3.65315	1	0
Leryth_013184		-3.63966	1	0
Leryth_013863		-3.63966	1	0
Leryth_022883		-3.63966	1	0
Leryth_017437		-3.63966	1	0
Leryth_020554		-3.63629	0.20154	0
Leryth_019858		-3.63625	0.20274	0
Leryth_001602		-3.63488	1	0
Leryth_003381		-3.63488	1	0
Leryth_013289		-3.63488	1	0
Leryth_015817		-3.63016	0.10447	0
Leryth_025509		-3.62792	0.158105	0
Leryth_010041		-3.62499	1	0
Leryth_027686		-3.6202	0.158129	0
Leryth_019768		-3.61347	8.58007e-14	-1
Leryth_013880		-3.61335	1	0
Leryth_012504		-3.61263	0.00490575	-1
Leryth_015353		-3.59757	1	0
Leryth_011342		-3.59757	1	0
Leryth_000967		-3.59757	1	0
Leryth_018499		-3.59757	1	0
Leryth_018339		-3.59757	1	0
Leryth_013858		-3.59757	1	0
Leryth_003359		-3.59084	0.209441	0
Leryth_013635		-3.59002	9.49581e-86	-1
Leryth_007609		-3.58988	4.48645e-105	-1
Leryth_014443		-3.58136	0.0727812	0
Leryth_019452		-3.57833	1	0
Leryth_026384		-3.57833	1	0
Leryth_015455		-3.57166	0.00764818	-1
Leryth_015855		-3.56284	5.83223e-21	-1
Leryth_022694		-3.55708	1	0
Leryth_008197		-3.55708	1	0
Leryth_001162		-3.55708	1	0
Leryth_013627		-3.55708	1	0
Leryth_022484		-3.55373	0.0701367	0
Leryth_017957		-3.55269	0.00306276	-1
Leryth_021253		-3.54809	3.75311e-11	-1
Leryth_004347		-3.53979	8.04103e-07	-1
Leryth_015027		-3.53281	2.35656e-10	-1
Leryth_007208		-3.5195	1	0
Leryth_013579		-3.5195	1	0
Leryth_007662		-3.5195	1	0
Leryth_007215		-3.5195	1	0
Leryth_014488		-3.51488	0.191734	0
Leryth_025354		-3.51424	0.0245241	-1
Leryth_011398		-3.51263	0.236252	0
Leryth_019289		-3.50957	1	0
Leryth_001346		-3.50531	0.298492	0
Leryth_017974		-3.50111	0.253853	0
Leryth_025222		-3.50093	1	0
Leryth_027288		-3.49713	1.21909e-09	-1
Leryth_000527		-3.48931	1	0
Leryth_007323		-3.48931	1	0
Leryth_005257		-3.48388	1	0
Leryth_007200		-3.47271	1.93108e-11	-1
Leryth_015966		-3.46716	1	0
Leryth_009056		-3.46716	1	0
Leryth_005228		-3.46716	1	0
Leryth_016967		-3.46716	1	0
Leryth_013828		-3.46716	1	0
Leryth_012605		-3.46716	1	0
Leryth_023442		-3.46716	1	0
Leryth_017170		-3.46716	1	0
Leryth_009427		-3.46716	1	0
Leryth_022171		-3.46716	1	0
Leryth_000487		-3.46716	1	0
Leryth_010999		-3.45256	0.244215	0
Leryth_013001		-3.45093	1	0
Leryth_009508		-3.44583	1	0
Leryth_000678		-3.44583	1	0
Leryth_019499		-3.44403	0.0882579	0
Leryth_020415		-3.44303	0.0477577	-1
Leryth_016187		-3.44195	0.246244	0
Leryth_011423		-3.43776	0.00143011	-1
Leryth_021116		-3.43575	2.35615e-41	-1
Leryth_022669		-3.43105	0.0121684	-1
Leryth_008613		-3.43023	1	0
Leryth_006298		-3.43023	1	0
Leryth_020563		-3.43023	1	0
Leryth_015473		-3.42499	0.048143	-1
Leryth_022307		-3.42472	1	0
Leryth_006088		-3.42472	1	0
Leryth_011694		-3.4219	5.43535e-08	-1
Leryth_009944		-3.42169	1	0
Leryth_025554		-3.40333	1	0
Leryth_014544		-3.40333	1	0
Leryth_001465		-3.40333	1	0
Leryth_017326		-3.40333	1	0
Leryth_020383		-3.39985	1	0
Leryth_011863		-3.39985	1	0
Leryth_016008		-3.38159	1	0
Leryth_005758		-3.38159	1	0
Leryth_020382		-3.38159	1	0
Leryth_013400		-3.38159	1	0
Leryth_016576		-3.38137	0.0409097	-1
Leryth_011596		-3.3782	0.0141432	-1
Leryth_002436		-3.3775	1.11678e-09	-1
Leryth_001678		-3.37015	0.21949	0
Leryth_006738		-3.35933	1	0
Leryth_024590		-3.35933	1	0
Leryth_025745		-3.35933	1	0
Leryth_011049		-3.35933	1	0
Leryth_023011		-3.3506	0.000720721	-1
Leryth_016431		-3.3349	0.275882	0
Leryth_022106		-3.33488	1	0
Leryth_022776		-3.33488	1	0
Leryth_001121		-3.33488	1	0
Leryth_015219		-3.33488	1	0
Leryth_021567		-3.33488	1	0
Leryth_021926		-3.33488	1	0
Leryth_019937		-3.3341	4.47136e-11	-1
Leryth_002639		-3.33253	0.22742	0
Leryth_022002		-3.32487	0.0265677	-1
Leryth_003088		-3.31644	0.240209	0
Leryth_024206		-3.31082	0.118749	0
Leryth_001269		-3.31013	0.00866479	-1
Leryth_005060		-3.2902	0.143344	0
Leryth_003536		-3.29001	0.0563718	0
Leryth_004294		-3.28762	3.75016e-69	-1
Leryth_019085		-3.28214	0.300396	0
Leryth_001603		-3.2755	0.313631	0
Leryth_002054		-3.25897	0.000314587	-1
Leryth_018886		-3.25627	1	0
Leryth_021830		-3.25627	1	0
Leryth_027566		-3.25627	1	0
Leryth_017090		-3.25627	1	0
Leryth_021968		-3.25627	1	0
Leryth_016688		-3.25627	1	0
Leryth_015635		-3.25627	1	0
Leryth_023822		-3.25627	1	0
Leryth_021054		-3.25627	1	0
Leryth_004681		-3.25627	1	0
Leryth_018746		-3.25627	1	0
Leryth_024554		-3.2556	0.00354651	-1
Leryth_024780		-3.25506	0.117454	0
Leryth_000349		-3.24805	0.0567397	0
Leryth_021010		-3.24464	1	0
Leryth_024321		-3.24464	1	0
Leryth_007533		-3.24306	0.00339813	-1
Leryth_021491		-3.24085	1.44011e-21	-1
Leryth_025658		-3.23435	1	0
Leryth_008766		-3.23435	1	0
Leryth_005206		-3.23435	1	0
Leryth_013523		-3.23408	0.283083	0
Leryth_004748		-3.22744	6.65295e-06	-1
Leryth_004077		-3.22415	1	0
Leryth_024712		-3.22415	1	0
Leryth_012448		-3.21868	0.000738928	-1
Leryth_025587		-3.21395	1	0
Leryth_020937		-3.20967	0.27331	0
Leryth_020668		-3.20408	8.61606e-07	-1
Leryth_006901		-3.20407	1	0
Leryth_026145		-3.20407	1	0
Leryth_002714		-3.20407	1	0
Leryth_000231		-3.20407	1	0
Leryth_003585		-3.20407	1	0
Leryth_000673		-3.20407	1	0
Leryth_010183		-3.20407	1	0
Leryth_022209		-3.20407	1	0
Leryth_015043		-3.18884	1	0
Leryth_022772		-3.18884	1	0
Leryth_025327		-3.18509	1	0
Leryth_021079		-3.17858	1	0
Leryth_023905		-3.17858	1	0
Leryth_000854		-3.17858	1	0
Leryth_020262		-3.17858	1	0
Leryth_019711		-3.17805	0.274137	0
Leryth_014917		-3.1715	0.0219323	-1
Leryth_010632		-3.171	0.179087	0
Leryth_012526		-3.15994	0.291324	0
Leryth_012843		-3.15321	1	0
Leryth_003689		-3.15321	1	0
Leryth_000135		-3.15321	1	0
Leryth_001421		-3.15259	1.70388e-85	-1
Leryth_007682		-3.14702	0.300475	0
Leryth_020277		-3.14596	6.11325e-132	-1
Leryth_011394		-3.14567	8.88363e-05	-1
Leryth_001554		-3.13908	1	0
Leryth_005967		-3.13908	1	0
Leryth_002588		-3.13902	0.000307579	-1
Leryth_022824		-3.13486	4.02616e-06	-1
Leryth_025539		-3.12739	1	0
Leryth_011010		-3.12739	1	0
Leryth_025673		-3.12739	1	0
Leryth_008612		-3.12739	1	0
Leryth_011461		-3.12701	0.000194358	-1
Leryth_006743		-3.11207	1	0
Leryth_024742		-3.11184	0.342346	0
Leryth_005911		-3.10239	0.0915053	0
Leryth_011910		-3.10096	1	0
Leryth_002039		-3.10096	1	0
Leryth_011306		-3.10096	1	0
Leryth_026894		-3.10096	1	0
Leryth_009171		-3.10096	1	0
Leryth_001066		-3.10096	1	0
Leryth_006131		-3.09747	0.177802	0
Leryth_019815		-3.09525	0.364193	0
Leryth_000509		-3.09206	0.3053	0
Leryth_012568		-3.08745	0.0656588	0
Leryth_021062		-3.07466	0.205189	0
Leryth_012200		-3.07207	1	0
Leryth_020651		-3.07207	1	0
Leryth_010459		-3.07207	1	0
Leryth_019600		-3.07207	1	0
Leryth_023030		-3.07207	1	0
Leryth_014612		-3.07207	1	0
Leryth_026015		-3.07119	0.0129403	-1
Leryth_024407		-3.05257	1.79478e-17	-1
Leryth_004771		-3.04898	7.70629e-22	-1
Leryth_024863		-3.04823	0.123404	0
Leryth_007979		-3.0399	4.08945e-10	-1
Leryth_021506		-3.03901	0.000161829	-1
Leryth_018322		-3.03885	1	0
Leryth_007622		-3.0384	0.320981	0
Leryth_026465		-3.03281	0.316417	0
Leryth_019203		-3.02416	2.49957e-43	-1
Leryth_008095		-3.02092	2.15008e-23	-1
Leryth_003667		-3.00053	6.17108e-17	-1
Leryth_025016		-2.98937	0.193892	0
Leryth_022644		-2.98427	3.35618e-05	-1
Leryth_025143		-2.98022	5.87116e-17	-1
Leryth_000954		-2.97934	9.44684e-07	-1
Leryth_015748		-2.97318	0.123691	0
Leryth_009149		-2.97225	0.19792	0
Leryth_012107		-2.97152	0.445443	0
Leryth_015853		-2.97085	3.60835e-28	-1
Leryth_027292		-2.96479	2.35615e-41	-1
Leryth_020315		-2.96475	0.19891	0
Leryth_004124		-2.96316	3.91159e-12	-1
Leryth_025675		-2.96114	0.203382	0
Leryth_015451		-2.95957	0.44879	0
Leryth_012913		-2.95172	1.35472e-43	-1
Leryth_010586		-2.95045	0.102805	0
Leryth_019446		-2.94928	0.20568	0
Leryth_020816		-2.94513	0.138557	0
Leryth_023971		-2.93413	1	0
Leryth_017752		-2.93413	1	0
Leryth_003878		-2.93413	1	0
Leryth_023069		-2.93413	1	0
Leryth_003510		-2.93413	1	0
Leryth_012601		-2.93413	1	0
Leryth_016750		-2.93413	1	0
Leryth_026010		-2.93413	1	0
Leryth_021304		-2.93413	1	0
Leryth_023869		-2.93413	1	0
Leryth_002211		-2.93413	1	0
Leryth_021837		-2.93413	1	0
Leryth_006806		-2.93413	1	0
Leryth_027691		-2.93413	1	0
Leryth_020754		-2.93413	1	0
Leryth_010626		-2.93413	1	0
Leryth_000454		-2.93357	0.249241	0
Leryth_006206		-2.9301	0.00024922	-1
Leryth_012528		-2.91995	1	0
Leryth_005774		-2.91995	1	0
Leryth_026622		-2.91995	1	0
Leryth_019104		-2.91954	0.289259	0
Leryth_019072		-2.91217	0.260558	0
Leryth_022519		-2.90719	1	0
Leryth_011602		-2.90719	1	0
Leryth_025241		-2.90719	1	0
Leryth_025992		-2.90203	0.00421587	-1
Leryth_022319		-2.90078	0.231907	0
Leryth_017068		-2.90069	1.10862e-07	-1
Leryth_000998		-2.89886	0.363057	0
Leryth_017682		-2.8964	0.286963	0
Leryth_002144		-2.89617	0.162231	0
Leryth_003267		-2.89194	0.244577	0
Leryth_023175		-2.88955	1	0
Leryth_021645		-2.88955	1	0
Leryth_024927		-2.88955	1	0
Leryth_006077		-2.88554	0.000151446	-1
Leryth_026160		-2.88476	1.66527e-09	-1
Leryth_020344		-2.88207	1	0
Leryth_011666		-2.88207	1	0
Leryth_019635		-2.88207	1	0
Leryth_002797		-2.88207	1	0
Leryth_013362		-2.88207	1	0
Leryth_020332		-2.88207	1	0
Leryth_015868		-2.88207	1	0
Leryth_004127		-2.88207	1	0
Leryth_002007		-2.88207	1	0
Leryth_019013		-2.88207	1	0
Leryth_010290		-2.88207	1	0
Leryth_020682		-2.88207	1	0
Leryth_005866		-2.87813	0.155789	0
Leryth_001556		-2.87604	1	0
Leryth_019657		-2.86072	1.35445e-06	-1
Leryth_023443		-2.85668	0.0188679	-1
Leryth_021430		-2.85363	0.00809176	-1
Leryth_010463		-2.85067	9.96838e-06	-1
Leryth_019737		-2.85035	1	0
Leryth_003862		-2.85035	1	0
Leryth_025081		-2.85035	1	0
Leryth_003956		-2.84529	1	0
Leryth_017076		-2.84529	1	0
Leryth_009235		-2.84529	1	0
Leryth_015732		-2.84529	1	0
Leryth_018908		-2.84311	2.66075e-32	-1
Leryth_019386		-2.83967	9.01285e-57	-1
Leryth_020393		-2.83244	1	0
Leryth_002147		-2.81851	1	0
Leryth_019660		-2.81153	0.19049	0
Leryth_000456		-2.80752	3.3497e-05	-1
Leryth_008354		-2.80289	8.11377e-96	-1
Leryth_027006		-2.79963	1	0
Leryth_024289		-2.79758	0.15768	0
Leryth_015687		-2.78786	0.155703	0
Leryth_006705		-2.78586	1	0
Leryth_022493		-2.78586	1	0
Leryth_021378		-2.78586	1	0
Leryth_024574		-2.78586	1	0
Leryth_018754		-2.78586	1	0
Leryth_027617		-2.78586	1	0
Leryth_021872		-2.78586	1	0
Leryth_014404		-2.78143	0.138722	0
Leryth_020342		-2.77854	0.498146	0
Leryth_010203		-2.77806	1.76374e-23	-1
Leryth_020222		-2.77754	0.220213	0
Leryth_001285		-2.77023	0.281654	0
Leryth_026044		-2.76186	0.15529	0
Leryth_018412		-2.75953	0.182191	0
Leryth_005321		-2.7552	0.450001	0
Leryth_014241		-2.75045	0.000352379	-1
Leryth_014797		-2.75038	1	0
Leryth_006511		-2.75038	1	0
Leryth_005823		-2.75038	1	0
Leryth_003291		-2.75038	1	0
Leryth_009525		-2.75038	1	0
Leryth_016507		-2.75038	1	0
Leryth_012380		-2.75038	1	0
Leryth_025370		-2.75038	1	0
Leryth_024959		-2.75038	1	0
Leryth_027665		-2.75038	1	0
Leryth_019228		-2.75038	1	0
Leryth_016868		-2.75038	1	0
Leryth_020025		-2.75038	1	0
Leryth_016251		-2.75038	1	0
Leryth_024526		-2.75038	1	0
Leryth_018407		-2.75038	1	0
Leryth_016482		-2.75038	1	0
Leryth_014473		-2.75038	1	0
Leryth_011432		-2.74809	0.451956	0
Leryth_000846		-2.73154	0.090113	0
Leryth_008569		-2.72821	0.460533	0
Leryth_004244		-2.72772	0.00100013	-1
Leryth_019216		-2.72582	0.0159906	-1
Leryth_026080		-2.72566	7.06297e-15	-1
Leryth_010421		-2.72484	0.000406769	-1
Leryth_016363		-2.71956	0.107542	0
Leryth_010666		-2.71571	7.75721e-10	-1
Leryth_008585		-2.70926	1	0
Leryth_008376		-2.70709	7.14197e-38	-1
Leryth_000344		-2.70555	1.44092e-11	-1
Leryth_023417		-2.70254	0.351076	0
Leryth_007822		-2.69804	6.59895e-20	-1
Leryth_014168		-2.69636	0.319871	0
Leryth_027609		-2.69622	2.41206e-05	-1
Leryth_002587		-2.69521	0.0213986	-1
Leryth_008125		-2.69175	3.50486e-08	-1
Leryth_001666		-2.69163	0.471227	0
Leryth_022341		-2.68086	6.76814e-34	-1
Leryth_019211		-2.67702	1.30412e-22	-1
Leryth_007099		-2.67433	0.000306736	-1
Leryth_015363		-2.66433	1	0
Leryth_018544		-2.66166	4.10322e-24	-1
Leryth_021889		-2.66154	1.24651e-09	-1
Leryth_011559		-2.65556	0.221446	0
Leryth_017330		-2.65284	1	0
Leryth_012022		-2.64533	4.26691e-13	-1
Leryth_022417		-2.64184	0.136977	0
Leryth_022707		-2.63987	9.61155e-18	-1
Leryth_016465		-2.63766	1	0
Leryth_018283		-2.63235	0.000976698	-1
Leryth_006926		-2.62891	2.67348e-22	-1
Leryth_011708		-2.61888	1	0
Leryth_003701		-2.61556	0.211684	0
Leryth_020030		-2.60757	0.0141803	-1
Leryth_016630		-2.6051	0.315384	0
Leryth_002427		-2.60422	1.15284e-21	-1
Leryth_021407		-2.59843	0.183381	0
Leryth_007808		-2.59784	1	0
Leryth_026365		-2.59784	1	0
Leryth_002791		-2.59218	0.082533	0
Leryth_019624		-2.58648	6.24189e-07	-1
Leryth_017473		-2.58303	0.387516	0
Leryth_012030		-2.57383	0.24454	0
Leryth_002626		-2.57111	2.78529e-65	-1
Leryth_006507		-2.5708	0.334815	0
Leryth_012467		-2.56919	0.00760991	-1
Leryth_022879		-2.56413	4.50132e-08	-1
Leryth_017063		-2.56096	0.0038404	-1
Leryth_010924		-2.5599	0.153495	0
Leryth_020839		-2.55574	1	0
Leryth_007106		-2.55574	1	0
Leryth_006675		-2.55574	1	0
Leryth_005170		-2.5548	2.15309e-05	-1
Leryth_004853		-2.55344	0.0204183	-1
Leryth_024484		-2.55055	6.68597e-18	-1
Leryth_021766		-2.54609	0.151147	0
Leryth_026335		-2.54585	1	0
Leryth_023841		-2.54574	1	0
Leryth_009997		-2.54136	5.0711e-20	-1
Leryth_003125		-2.53923	0.39425	0
Leryth_026679		-2.53765	0.000295146	-1
Leryth_019982		-2.53726	1	0
Leryth_003814		-2.53585	1.08193e-32	-1
Leryth_005421		-2.52952	4.42673e-05	-1
Leryth_004785		-2.52598	1.91526e-36	-1
Leryth_026216		-2.5181	1	0
Leryth_012191		-2.5181	1	0
Leryth_020350		-2.5181	1	0
Leryth_023087		-2.5181	1	0
Leryth_020845		-2.5181	1	0
Leryth_005324		-2.5181	1	0
Leryth_020349		-2.5181	1	0
Leryth_023309		-2.5181	1	0
Leryth_022268		-2.5181	1	0
Leryth_000735		-2.5181	1	0
Leryth_023821		-2.5181	1	0
Leryth_013352		-2.5181	1	0
Leryth_026100		-2.5181	1	0
Leryth_017025		-2.5181	1	0
Leryth_002600		-2.5181	1	0
Leryth_013075		-2.5181	1	0
Leryth_006156		-2.5181	1	0
Leryth_017653		-2.5181	1	0
Leryth_022887		-2.5181	1	0
Leryth_003519		-2.5181	1	0
Leryth_003449		-2.5181	1	0
Leryth_018296		-2.5181	1	0
Leryth_021706		-2.51034	4.28042e-66	-1
Leryth_012617		-2.50922	0.0917116	0
Leryth_025451		-2.50719	0.0596464	0
Leryth_011857		-2.50474	1	0
Leryth_004183		-2.50474	1	0
Leryth_020556		-2.50474	1	0
Leryth_018899		-2.50467	0.280859	0
Leryth_027477		-2.50467	1.01412e-57	-1
Leryth_008479		-2.50409	0.0753793	0
Leryth_021562		-2.50046	1	0
Leryth_008679		-2.50011	1	0
Leryth_001564		-2.49806	0.0568097	0
Leryth_004189		-2.49768	0.474504	0
Leryth_025702		-2.49409	0.422644	0
Leryth_024408		-2.49364	0.0482228	-1
Leryth_016127		-2.49201	1	0
Leryth_009567		-2.49006	0.000252934	-1
Leryth_008433		-2.48389	1	0
Leryth_026979		-2.47799	0.084115	0
Leryth_013759		-2.47248	0.231269	0
Leryth_017010		-2.46865	1	0
Leryth_011741		-2.46861	1.01959e-18	-1
Leryth_004178		-2.46759	0.101591	0
Leryth_022895		-2.46664	1	0
Leryth_003879		-2.46664	1	0
Leryth_006266		-2.46664	1	0
Leryth_015032		-2.46664	1	0
Leryth_001182		-2.46664	1	0
Leryth_025286		-2.46664	1	0
Leryth_000598		-2.46664	1	0
Leryth_020123		-2.46664	1	0
Leryth_012027		-2.46664	1	0
Leryth_008701		-2.46664	1	0
Leryth_015935		-2.46664	1	0
Leryth_020325		-2.46664	1	0
Leryth_022974		-2.46664	1	0
Leryth_009942		-2.46664	1	0
Leryth_021606		-2.46664	1	0
Leryth_007965		-2.46664	1	0
Leryth_009949		-2.46664	1	0
Leryth_000658		-2.46664	1	0
Leryth_014013		-2.46664	1	0
Leryth_011703		-2.46664	1	0
Leryth_024563		-2.46664	1	0
Leryth_022270		-2.46664	1	0
Leryth_016378		-2.46664	1	0
Leryth_015481		-2.46664	1	0
Leryth_003942		-2.46664	1	0
Leryth_017021		-2.46664	1	0
Leryth_015182		-2.46664	1	0
Leryth_025660		-2.46664	1	0
Leryth_017147		-2.46664	1	0
Leryth_014841		-2.46342	1	0
Leryth_012873		-2.46342	1	0
Leryth_020047		-2.46342	1	0
Leryth_027130		-2.45981	1	0
Leryth_001677		-2.45981	1	0
Leryth_017558		-2.45981	1	0
Leryth_011407		-2.45981	1	0
Leryth_025548		-2.45981	1	0
Leryth_022544		-2.45981	1	0
Leryth_002893		-2.4547	0.00261926	-1
Leryth_017884		-2.4534	1.39807e-17	-1
Leryth_001485		-2.44902	0.266679	0
Leryth_010043		-2.44859	1.65483e-12	-1
Leryth_024151		-2.4438	9.87886e-29	-1
Leryth_008620		-2.44287	3.54121e-77	-1
Leryth_021747		-2.44232	1	0
Leryth_009577		-2.44232	1	0
Leryth_003947		-2.44232	1	0
Leryth_003153		-2.43928	1	0
Leryth_025051		-2.42961	0.0239119	-1
Leryth_014430		-2.42704	0.0355255	-1
Leryth_016848		-2.4268	0.32878	0
Leryth_013402		-2.42481	1	0
Leryth_025454		-2.42481	1	0
Leryth_001730		-2.42481	1	0
Leryth_002238		-2.42481	1	0
Leryth_001115		-2.42481	1	0
Leryth_017895		-2.42481	1	0
Leryth_020387		-2.42481	1	0
Leryth_011683		-2.42481	1	0
Leryth_015488		-2.42481	1	0
Leryth_016637		-2.4217	1	0
Leryth_021954		-2.42161	1	0
Leryth_019109		-2.41779	0.155782	0
Leryth_005317		-2.41424	0.0293127	-1
Leryth_000448		-2.41118	0.37949	0
Leryth_015003		-2.41035	0.00739653	-1
Leryth_010052		-2.4099	1.004e-74	-1
Leryth_019517		-2.40407	3.98945e-56	-1
Leryth_002860		-2.39984	4.2875e-101	-1
Leryth_026073		-2.39953	0.388678	0
Leryth_023354		-2.39291	1.41084e-92	-1
Leryth_018408		-2.39212	0.442103	0
Leryth_009878		-2.39168	1.2816e-08	-1
Leryth_024272		-2.38448	0.000627462	-1
Leryth_027693		-2.38202	0.000680211	-1
Leryth_008247		-2.38197	1	0
Leryth_014095		-2.38197	1	0
Leryth_017790		-2.38197	1	0
Leryth_003703		-2.38197	1	0
Leryth_018067		-2.38197	1	0
Leryth_004026		-2.38197	1	0
Leryth_002513		-2.38197	1	0
Leryth_002755		-2.38197	1	0
Leryth_024195		-2.38197	1	0
Leryth_018261		-2.38189	0.0353389	-1
Leryth_001245		-2.38168	9.20393e-63	-1
Leryth_005250		-2.38124	0.307728	0
Leryth_004662		-2.37918	0.0128812	-1
Leryth_011658		-2.37783	0.253285	0
Leryth_007666		-2.37597	1	0
Leryth_018025		-2.37591	1.66244e-32	-1
Leryth_012485		-2.37335	0.406214	0
Leryth_010937		-2.3729	0.229189	0
Leryth_014768		-2.36784	1.19143e-46	-1
Leryth_019288		-2.36775	0.00360853	-1
Leryth_000193		-2.36669	0.387833	0
Leryth_023485		-2.362	0.00186311	-1
Leryth_006016		-2.36028	0.28985	0
Leryth_006018		-2.35915	6.10688e-06	-1
Leryth_017859		-2.35701	0.139506	0
Leryth_015814		-2.34975	2.66422e-37	-1
Leryth_012232		-2.34857	5.10213e-18	-1
Leryth_009652		-2.34479	0.00109331	-1
Leryth_018495		-2.34339	0.176368	0
Leryth_013073		-2.33771	1	0
Leryth_018753		-2.33771	1	0
Leryth_015585		-2.33771	1	0
Leryth_018446		-2.33771	1	0
Leryth_025557		-2.33771	1	0
Leryth_000360		-2.33771	1	0
Leryth_027223		-2.33771	1	0
Leryth_026882		-2.33771	1	0
Leryth_025717		-2.33771	1	0
Leryth_025650		-2.33771	1	0
Leryth_019346		-2.33771	1	0
Leryth_005289		-2.33771	1	0
Leryth_010016		-2.33771	1	0
Leryth_019276		-2.33771	1	0
Leryth_021088		-2.33771	1	0
Leryth_009537		-2.33771	1	0
Leryth_002135		-2.33771	1	0
Leryth_015074		-2.33771	1	0
Leryth_016808		-2.33771	1	0
Leryth_012532		-2.33771	1	0
Leryth_013724		-2.33771	1	0
Leryth_016843		-2.33771	1	0
Leryth_010928		-2.33771	1	0
Leryth_002573		-2.33771	1	0
Leryth_022535		-2.33771	1	0
Leryth_023392		-2.33771	1	0
Leryth_000641		-2.33771	1	0
Leryth_009438		-2.33771	1	0
Leryth_003387		-2.33771	1	0
Leryth_012141		-2.33771	1	0
Leryth_011159		-2.33771	1	0
Leryth_019889		-2.33559	0.232204	0
Leryth_003434		-2.33265	1.37675e-05	-1
Leryth_002698		-2.33199	0.30844	0
Leryth_015132		-2.33197	0.0618126	0
Leryth_019544		-2.33163	0.00729269	-1
Leryth_009679		-2.33091	0.463295	0
Leryth_006760		-2.3272	0.301966	0
Leryth_013379		-2.32691	3.31584e-07	-1
Leryth_005308		-2.32649	8.9985e-40	-1
Leryth_024888		-2.32635	2.48833e-17	-1
Leryth_005991		-2.32627	1.97016e-07	-1
Leryth_002164		-2.32237	0.00723261	-1
Leryth_021364		-2.32167	1.92819e-24	-1
Leryth_017636		-2.32059	7.15595e-20	-1
Leryth_025147		-2.31853	0.00379113	-1
Leryth_025826		-2.31541	6.19184e-23	-1
Leryth_025803		-2.30934	7.85369e-28	-1
Leryth_026937		-2.30755	1.38796e-09	-1
Leryth_007108		-2.30387	0.321846	0
Leryth_001466		-2.30215	0.394349	0
Leryth_015354		-2.29862	0.0208807	-1
Leryth_021074		-2.29816	4.63478e-12	-1
Leryth_019518		-2.29552	1.03103e-20	-1
Leryth_005683		-2.293	4.2017e-30	-1
Leryth_004577		-2.29232	1	0
Leryth_003236		-2.2922	1	0
Leryth_015832		-2.2922	1	0
Leryth_010205		-2.2922	1	0
Leryth_015387		-2.29038	0.255772	0
Leryth_008718		-2.29031	8.00471e-05	-1
Leryth_004032		-2.28977	1.4808e-09	-1
Leryth_006233		-2.28947	1.43299e-18	-1
Leryth_018622		-2.28731	0.0673027	0
Leryth_004002		-2.2871	0.0691541	0
Leryth_012449		-2.28604	0.341519	0
Leryth_019792		-2.28261	7.18749e-36	-1
Leryth_023479		-2.28092	5.81433e-90	-1
Leryth_005848		-2.28065	1	0
Leryth_017159		-2.27996	2.67663e-30	-1
Leryth_023139		-2.27611	0.221152	0
Leryth_025233		-2.27251	0.0707829	0
Leryth_026651		-2.27178	0.553487	0
Leryth_007835		-2.26929	8.74947e-92	-1
Leryth_013881		-2.26908	1.61964e-73	-1
Leryth_024694		-2.26892	0.240431	0
Leryth_014804		-2.26891	2.18684e-05	-1
Leryth_012524		-2.26801	8.29435e-08	-1
Leryth_027435		-2.26769	4.37521e-30	-1
Leryth_008235		-2.26766	7.22221e-12	-1
Leryth_013753		-2.26629	0.237499	0
Leryth_016955		-2.26171	2.42067e-96	-1
Leryth_025678		-2.2617	0.000677145	-1
Leryth_006978		-2.25975	0.00409435	-1
Leryth_001481		-2.25749	0.501268	0
Leryth_026680		-2.25417	2.11617e-11	-1
Leryth_015436		-2.25287	0.3695	0
Leryth_013503		-2.25098	1	0
Leryth_010557		-2.25098	1	0
Leryth_018935		-2.25063	4.49153e-12	-1
Leryth_010568		-2.24879	1.80098e-42	-1
Leryth_020221		-2.2461	1	0
Leryth_001173		-2.24438	5.43465e-08	-1
Leryth_018672		-2.24272	0.0103982	-1
Leryth_016243		-2.2425	0.000423313	-1
Leryth_012353		-2.23906	1.21802e-06	-1
Leryth_011691		-2.23497	6.6016e-27	-1
Leryth_005827		-2.23177	0.255743	0
Leryth_027014		-2.23044	0.134686	0
Leryth_015276		-2.22927	0.353972	0
Leryth_008625		-2.22655	1	0
Leryth_020231		-2.22289	1	0
Leryth_001267		-2.22216	0.498393	0
Leryth_006274		-2.22082	0.0170093	-1
Leryth_025343		-2.21784	3.60247e-05	-1
Leryth_014934		-2.21765	6.43118e-15	-1
Leryth_020388		-2.21676	1	0
Leryth_018580		-2.21286	3.12143e-13	-1
Leryth_024983		-2.21285	0.000268933	-1
Leryth_017922		-2.21276	1	0
Leryth_005182		-2.21276	1	0
Leryth_017588		-2.21144	0.000591663	-1
Leryth_000824		-2.20862	1.43584e-51	-1
Leryth_001986		-2.20289	1	0
Leryth_013560		-2.20279	1.21235e-37	-1
Leryth_004176		-2.20176	2.25954e-17	-1
Leryth_012286		-2.19576	0.133922	0
Leryth_007973		-2.19117	0.509937	0
Leryth_016022		-2.18824	1	0
Leryth_016084		-2.18658	0.284581	0
Leryth_002736		-2.18655	0.266981	0
Leryth_015566		-2.18649	7.21798e-24	-1
Leryth_011222		-2.18399	9.13998e-05	-1
Leryth_025103		-2.18366	6.35559e-26	-1
Leryth_008553		-2.1824	2.79565e-73	-1
Leryth_000566		-2.18163	5.61997e-15	-1
Leryth_017354		-2.18146	2.8864e-39	-1
Leryth_020726		-2.18089	1.76776e-37	-1
Leryth_011475		-2.17978	0.179062	0
Leryth_021205		-2.1794	0.358211	0
Leryth_003636		-2.17911	0.179576	0
Leryth_013143		-2.17906	1.18219e-09	-1
Leryth_003676		-2.17587	7.75663e-57	-1
Leryth_005947		-2.17564	0.0307265	-1
Leryth_009626		-2.17173	0.391418	0
Leryth_024133		-2.16905	1.25965e-08	-1
Leryth_027563		-2.16746	1	0
Leryth_021970		-2.16257	7.48237e-13	-1
Leryth_018972		-2.16172	2.40678e-05	-1
Leryth_009049		-2.15981	0.371418	0
Leryth_014543		-2.15663	8.36132e-42	-1
Leryth_002634		-2.1559	4.61925e-05	-1
Leryth_017637		-2.1553	0.00314637	-1
Leryth_010418		-2.15295	0.096759	0
Leryth_022320		-2.1526	1	0
Leryth_020882		-2.1526	1	0
Leryth_005045		-2.15233	1.6293e-76	-1
Leryth_021215		-2.15172	0.125345	0
Leryth_012995		-2.14689	0.104884	0
Leryth_011527		-2.14669	8.82935e-37	-1
Leryth_027584		-2.14428	0.11204	0
Leryth_023622		-2.14197	1	0
Leryth_003660		-2.14147	1.24579e-05	-1
Leryth_005972		-2.13947	0.235187	0
Leryth_018694		-2.13866	0.0774144	0
Leryth_026382		-2.13673	0.400874	0
Leryth_013533		-2.13299	9.57101e-57	-1
Leryth_020310		-2.13282	0.452051	0
Leryth_026309		-2.13223	0.325834	0
Leryth_001599		-2.12901	0.0343978	-1
Leryth_021765		-2.1277	0.504202	0
Leryth_014986		-2.12679	0.0163402	-1
Leryth_005422		-2.12583	0.000256016	-1
Leryth_019642		-2.12093	0.285693	0
Leryth_003414		-2.12004	2.93569e-07	-1
Leryth_013599		-2.1184	0.184386	0
Leryth_011282		-2.11795	6.99103e-06	-1
Leryth_020114		-2.11361	1	0
Leryth_027461		-2.11343	1	0
Leryth_013942		-2.11135	0.245684	0
Leryth_025884		-2.11129	0.0219039	-1
Leryth_025110		-2.10887	0.371961	0
Leryth_026772		-2.10838	0.000109733	-1
Leryth_027410		-2.10482	5.38111e-11	-1
Leryth_013871		-2.10397	4.59212e-09	-1
Leryth_004800		-2.10393	0.553499	0
Leryth_010895		-2.10211	2.09269e-10	-1
Leryth_020840		-2.10065	0.00590305	-1
Leryth_009678		-2.10046	0.00128673	-1
Leryth_023994		-2.09977	0.179642	0
Leryth_001095		-2.09971	3.10981e-11	-1
Leryth_004599		-2.09922	0.306898	0
Leryth_018277		-2.09896	1.35528e-05	-1
Leryth_006683		-2.0989	9.33095e-06	-1
Leryth_021781		-2.09888	0.195783	0
Leryth_014047		-2.09483	0.169778	0
Leryth_004790		-2.09455	0.38653	0
Leryth_010438		-2.09378	5.82558e-09	-1
Leryth_019905		-2.09345	5.63566e-16	-1
Leryth_013016		-2.09163	2.3734e-55	-1
Leryth_021602		-2.08805	0.407022	0
Leryth_003934		-2.08579	0.000118536	-1
Leryth_009453		-2.08508	0.136634	0
Leryth_002169		-2.08482	2.43162e-06	-1
Leryth_023371		-2.08403	3.59233e-17	-1
Leryth_021335		-2.08379	0.507065	0
Leryth_004234		-2.07736	0.0631623	0
Leryth_017180		-2.07733	0.192469	0
Leryth_023561		-2.07651	0.215507	0
Leryth_011421		-2.07603	0.00951857	-1
Leryth_018326		-2.07594	0.0065287	-1
Leryth_005673		-2.07117	0.551012	0
Leryth_017901		-2.07041	7.17075e-05	-1
Leryth_018530		-2.06748	0.00650066	-1
Leryth_027181		-2.06639	0.00540242	-1
Leryth_018345		-2.06416	5.20889e-10	-1
Leryth_004158		-2.0629	1.58244e-15	-1
Leryth_025056		-2.06258	3.85206e-15	-1
Leryth_007197		-2.0591	1.80752e-20	-1
Leryth_001022		-2.05901	0.000965558	-1
Leryth_007723		-2.05864	4.77759e-07	-1
Leryth_027434		-2.0584	1.75836e-41	-1
Leryth_016876		-2.05733	0.110178	0
Leryth_009709		-2.05315	0.036042	-1
Leryth_000013		-2.04637	1.92945e-05	-1
Leryth_012638		-2.04315	0.353689	0
Leryth_013127		-2.04276	0.000789949	-1
Leryth_010826		-2.04205	0.00219591	-1
Leryth_004738		-2.04193	0.233599	0
Leryth_016618		-2.03938	9.98455e-11	-1
Leryth_006169		-2.03659	0.211238	0
Leryth_015434		-2.03649	1.44428e-22	-1
Leryth_008184		-2.03457	0.274244	0
Leryth_004544		-2.03285	7.10738e-06	-1
Leryth_022534		-2.03009	0.571705	0
Leryth_005477		-2.02912	2.37095e-30	-1
Leryth_019360		-2.0276	0.125064	0
Leryth_023161		-2.0231	9.95242e-09	-1
Leryth_026343		-2.02288	0.0394722	-1
Leryth_017576		-2.02225	0.200475	0
Leryth_009945		-2.02167	0.206243	0
Leryth_024279		-2.02155	2.3841e-21	-1
Leryth_012375		-2.02083	6.66575e-27	-1
Leryth_001199		-2.01741	0.0681237	0
Leryth_027547		-2.01332	0.0564067	0
Leryth_001229		-2.01318	0.0759029	0
Leryth_010310		-2.01313	1.96406e-11	-1
Leryth_024138		-2.01278	0.0756774	0
Leryth_015255		-2.01161	0.148788	0
Leryth_018780		-2.01129	0.267252	0
Leryth_027702		-2.00904	1.40738e-07	-1
Leryth_008942		-2.00899	1.19568e-26	-1
Leryth_010839		-2.00851	0.139509	0
Leryth_023365		-2.00674	0.189532	0
Leryth_008175		-2.00658	3.78416e-09	-1
Leryth_021834		-2.00492	7.00929e-16	-1
Leryth_011232		-2.00474	0.0151333	-1
Leryth_019754		-2.00148	1.01361e-46	-1
Leryth_014304		-2.00118	0.216353	0
Leryth_011256		-2.00113	8.86647e-05	-1
Leryth_019108		-2.00085	0.123571	0
Leryth_005424		-1.99697	3.84924e-13	-1
Leryth_003437		-1.99581	0.522445	0
Leryth_023205		-1.99454	0.0550593	0
Leryth_018341		-1.9935	1.78439e-06	-1
Leryth_009815		-1.9916	1.72438e-32	-1
Leryth_015367		-1.99131	6.31389e-08	-1
Leryth_008920		-1.98954	0.27557	0
Leryth_015447		-1.98948	0.0581237	0
Leryth_016178		-1.98722	0.158121	0
Leryth_009523		-1.98579	0.0171635	-1
Leryth_011154		-1.9837	0.622302	0
Leryth_013941		-1.98193	0.0658954	0
Leryth_002672		-1.9814	0.393494	0
Leryth_010926		-1.98106	2.32928e-33	-1
Leryth_024575		-1.98082	0.333251	0
Leryth_022482		-1.98038	0.302725	0
Leryth_016218		-1.9793	0.314857	0
Leryth_007257		-1.97918	0.265355	0
Leryth_005386		-1.97704	2.04845e-44	-1
Leryth_017983		-1.97338	0.0381491	-1
Leryth_026018		-1.97313	5.09372e-14	-1
Leryth_003816		-1.97273	0.577378	0
Leryth_003042		-1.97047	0.589124	0
Leryth_011165		-1.97023	1.16132e-13	-1
Leryth_006111		-1.96961	1	0
Leryth_014169		-1.96961	1	0
Leryth_020931		-1.96961	1	0
Leryth_018184		-1.96434	0.0146796	-1
Leryth_019119		-1.96433	0.122687	0
Leryth_015819		-1.96195	0.00873727	-1
Leryth_000706		-1.95972	0.345687	0
Leryth_015133		-1.95889	0.000799616	-1
Leryth_005781		-1.95707	0.537845	0
Leryth_025544		-1.95643	0.0073389	-1
Leryth_019505		-1.95604	1.42758e-14	-1
Leryth_025799		-1.95547	1	0
Leryth_017831		-1.9541	2.47478e-06	-1
Leryth_004886		-1.95353	4.09854e-40	-1
Leryth_013173		-1.95313	0.444038	0
Leryth_015391		-1.95273	0.000402727	-1
Leryth_001658		-1.95004	0.000811846	-1
Leryth_003866		-1.94788	6.34461e-06	-1
Leryth_020470		-1.94031	0.587229	0
Leryth_008222		-1.93578	6.34066e-08	-1
Leryth_004072		-1.93554	0.296832	0
Leryth_012390		-1.93525	0.00281245	-1
Leryth_004663		-1.93324	3.64847e-08	-1
Leryth_017214		-1.93305	0.519261	0
Leryth_015712		-1.92988	1	0
Leryth_001699		-1.92988	1	0
Leryth_008707		-1.92988	1	0
Leryth_021583		-1.92988	1	0
Leryth_005776		-1.92988	1	0
Leryth_015299		-1.92988	1	0
Leryth_001253		-1.92988	1	0
Leryth_022007		-1.92988	1	0
Leryth_020494		-1.92988	1	0
Leryth_022939		-1.92988	1	0
Leryth_001262		-1.92988	1	0
Leryth_016037		-1.92988	1	0
Leryth_021199		-1.92988	1	0
Leryth_007297		-1.92988	1	0
Leryth_013080		-1.92988	1	0
Leryth_001241		-1.92988	1	0
Leryth_008062		-1.92988	1	0
Leryth_002363		-1.92988	1	0
Leryth_005190		-1.92988	1	0
Leryth_006178		-1.92988	1	0
Leryth_005231		-1.92925	0.47036	0
Leryth_009575		-1.92858	1.55201e-14	-1
Leryth_011606		-1.92621	1	0
Leryth_008089		-1.92478	0.590495	0
Leryth_008822		-1.92291	0.150365	0
Leryth_010600		-1.92244	0.327021	0
Leryth_011153		-1.92107	7.21427e-05	-1
Leryth_013780		-1.91945	1	0
Leryth_020264		-1.9194	1	0
Leryth_026281		-1.9194	1	0
Leryth_020381		-1.9194	1	0
Leryth_004975		-1.9194	1	0
Leryth_018226		-1.9194	1	0
Leryth_015799		-1.9185	0.00795935	-1
Leryth_003923		-1.91381	0.0015097	-1
Leryth_025361		-1.91307	3.96147e-05	-1
Leryth_023587		-1.91269	9.90627e-16	-1
Leryth_012713		-1.91222	0.00217452	-1
Leryth_000043		-1.91215	0.567182	0
Leryth_024954		-1.90898	0.193132	0
Leryth_011190		-1.90579	6.91983e-05	-1
Leryth_006889		-1.90568	1.32711e-44	-1
Leryth_027710		-1.9054	1	0
Leryth_008760		-1.90453	0.0453645	-1
Leryth_027093		-1.90447	0.437979	0
Leryth_019181		-1.90224	3.45255e-14	-1
Leryth_004529		-1.90195	0.140061	0
Leryth_005346		-1.90129	3.09343e-42	-1
Leryth_007472		-1.89954	0.0722586	0
Leryth_015669		-1.8994	0.00976588	-1
Leryth_004695		-1.89899	1.56721e-34	-1
Leryth_026994		-1.89581	0.271199	0
Leryth_009093		-1.89545	0.0796283	0
Leryth_016411		-1.89542	0.389534	0
Leryth_025296		-1.89492	1.73801e-06	-1
Leryth_022693		-1.89247	3.17917e-06	-1
Leryth_023456		-1.89196	0.394247	0
Leryth_015187		-1.89115	0.101592	0
Leryth_015873		-1.89091	0.0757781	0
Leryth_016256		-1.89039	2.89127e-25	-1
Leryth_024332		-1.88877	1	0
Leryth_013017		-1.8886	0.0667504	0
Leryth_009879		-1.88833	4.08344e-53	-1
Leryth_021177		-1.88577	0.000707945	-1
Leryth_004512		-1.8838	1	0
Leryth_021390		-1.8838	1	0
Leryth_011636		-1.88062	1	0
Leryth_010802		-1.88062	1	0
Leryth_005884		-1.88062	1	0
Leryth_023620		-1.88062	1	0
Leryth_025511		-1.88062	1	0
Leryth_008633		-1.88062	1	0
Leryth_022958		-1.88062	1	0
Leryth_009086		-1.88062	1	0
Leryth_008347		-1.88062	1	0
Leryth_020358		-1.88062	1	0
Leryth_020581		-1.88062	1	0
Leryth_021056		-1.88062	1	0
Leryth_001761		-1.88062	1	0
Leryth_014077		-1.88062	1	0
Leryth_025527		-1.88062	1	0
Leryth_008378		-1.88062	1	0
Leryth_023868		-1.88062	1	0
Leryth_009492		-1.88062	1	0
Leryth_025970		-1.88062	1	0
Leryth_023099		-1.88062	1	0
Leryth_005519		-1.88062	1	0
Leryth_009447		-1.88062	1	0
Leryth_002943		-1.88062	1	0
Leryth_013629		-1.88062	1	0
Leryth_018654		-1.88062	1	0
Leryth_019099		-1.88062	1	0
Leryth_008293		-1.88062	1	0
Leryth_006357		-1.88062	1	0
Leryth_027176		-1.88062	1	0
Leryth_012635		-1.88062	1	0
Leryth_006017		-1.88062	1	0
Leryth_018741		-1.88062	1	0
Leryth_024607		-1.88062	1	0
Leryth_016582		-1.88062	1	0
Leryth_027469		-1.88062	1	0
Leryth_018436		-1.88062	1	0
Leryth_013282		-1.88062	1	0
Leryth_009915		-1.88062	1	0
Leryth_015851		-1.88062	1	0
Leryth_010363		-1.88062	1	0
Leryth_011219		-1.88062	1	0
Leryth_013876		-1.88062	1	0
Leryth_009402		-1.88062	1	0
Leryth_019531		-1.88062	1	0
Leryth_019593		-1.88062	1	0
Leryth_004941		-1.88062	1	0
Leryth_002694		-1.88062	1	0
Leryth_000158		-1.88062	1	0
Leryth_014987		-1.88062	1	0
Leryth_018248		-1.88062	1	0
Leryth_024564		-1.88062	1	0
Leryth_022473		-1.88062	1	0
Leryth_003985		-1.88062	1	0
Leryth_009841		-1.88062	1	0
Leryth_007450		-1.87889	0.0372434	-1
Leryth_023722		-1.87878	0.462502	0
Leryth_027620		-1.87818	0.135543	0
Leryth_016889		-1.87429	1.37746e-13	-1
Leryth_018137		-1.87396	7.02908e-05	-1
Leryth_005146		-1.87309	0.260691	0
Leryth_023798		-1.8729	3.68543e-95	-1
Leryth_023637		-1.87226	1.10413e-37	-1
Leryth_021841		-1.87169	1	0
Leryth_014025		-1.87062	1.55152e-53	-1
Leryth_000937		-1.86945	0.228008	0
Leryth_027341		-1.86933	0.0453645	-1
Leryth_001679		-1.86767	0.00448491	-1
Leryth_015875		-1.86707	0.455514	0
Leryth_010874		-1.86664	3.37539e-35	-1
Leryth_016702		-1.86214	0.312207	0
Leryth_011025		-1.8599	0.295016	0
Leryth_002555		-1.85833	1	0
Leryth_004773		-1.85833	1	0
Leryth_022641		-1.85724	3.3339e-33	-1
Leryth_005898		-1.85615	0.000460391	-1
Leryth_010251		-1.85264	0.000510591	-1
Leryth_002481		-1.85161	0.00446751	-1
Leryth_019852		-1.84836	6.67077e-19	-1
Leryth_020416		-1.84746	0.0429746	-1
Leryth_015821		-1.84634	8.9431e-20	-1
Leryth_005466		-1.84553	1	0
Leryth_027415		-1.84553	1	0
Leryth_022533		-1.84553	1	0
Leryth_017088		-1.84553	1	0
Leryth_007314		-1.84553	1	0
Leryth_009887		-1.84269	7.89355e-19	-1
Leryth_000416		-1.84241	1.97053e-08	-1
Leryth_010782		-1.84212	0.471893	0
Leryth_016847		-1.84136	0.230224	0
Leryth_026961		-1.84073	0.499183	0
Leryth_002883		-1.84005	1	0
Leryth_020729		-1.83726	0.334937	0
Leryth_003774		-1.83654	0.000242495	-1
Leryth_003648		-1.83585	0.33776	0
Leryth_025693		-1.83512	0.628626	0
Leryth_004913		-1.83459	0.221505	0
Leryth_025710		-1.83426	1.34999e-06	-1
Leryth_011022		-1.8334	0.0356303	-1
Leryth_022971		-1.83326	0.159004	0
Leryth_017633		-1.8323	5.01966e-10	-1
Leryth_012308		-1.8322	7.43091e-14	-1
Leryth_017622		-1.83139	0.337159	0
Leryth_005718		-1.82826	0.623929	0
Leryth_021112		-1.82648	2.78285e-28	-1
Leryth_020905		-1.82511	0.0954454	0
Leryth_015592		-1.82291	0.522701	0
Leryth_019753		-1.82134	0.0198419	-1
Leryth_001890		-1.81997	1	0
Leryth_006463		-1.81997	1	0
Leryth_016300		-1.81997	1	0
Leryth_005754		-1.81997	1	0
Leryth_023451		-1.81997	1	0
Leryth_004961		-1.81997	1	0
Leryth_007416		-1.81997	1	0
Leryth_013042		-1.81997	1	0
Leryth_007720		-1.81997	1	0
Leryth_024573		-1.81997	1	0
Leryth_001038		-1.81997	1	0
Leryth_022525		-1.81997	1	0
Leryth_020478		-1.81997	1	0
Leryth_018926		-1.81997	1	0
Leryth_008036		-1.81997	1	0
Leryth_000567		-1.81997	1	0
Leryth_017020		-1.81997	1	0
Leryth_027711		-1.81907	3.17663e-19	-1
Leryth_003041		-1.81893	1.04648e-10	-1
Leryth_016094		-1.81887	0.00157784	-1
Leryth_019695		-1.81876	0.105078	0
Leryth_024424		-1.81734	0.0314731	-1
Leryth_009196		-1.81623	0.483858	0
Leryth_002152		-1.81595	0.118883	0
Leryth_012554		-1.81418	0.625282	0
Leryth_015509		-1.81397	3.69032e-39	-1
Leryth_025420		-1.81256	0.60164	0
Leryth_007493		-1.81246	0.33259	0
Leryth_017621		-1.80865	0.351432	0
Leryth_014951		-1.80809	0.415028	0
Leryth_011289		-1.80343	0.00119444	-1
Leryth_017097		-1.80218	0.562778	0
Leryth_021059		-1.80081	0.00431409	-1
Leryth_014605		-1.80042	1.63304e-58	-1
Leryth_006532		-1.80034	1.54275e-06	-1
Leryth_013572		-1.80021	0.649602	0
Leryth_004321		-1.79929	0.00430757	-1
Leryth_004894		-1.79913	3.17419e-15	-1
Leryth_009412		-1.79608	1.61826e-39	-1
Leryth_010139		-1.795	0.00139548	-1
Leryth_015679		-1.79257	1	0
Leryth_022299		-1.79257	1	0
Leryth_011941		-1.79257	1	0
Leryth_017827		-1.79257	1	0
Leryth_008643		-1.79257	1	0
Leryth_013937		-1.79234	1	0
Leryth_017118		-1.79104	0.430183	0
Leryth_005157		-1.78957	9.39445e-09	-1
Leryth_026913		-1.78791	0.335138	0
Leryth_002008		-1.78755	9.75858e-07	-1
Leryth_019487		-1.78548	0.452352	0
Leryth_006386		-1.78467	0.175375	0
Leryth_026632		-1.78455	1.06432e-13	-1
Leryth_009994		-1.78335	0.0201154	-1
Leryth_010040		-1.78276	0.608723	0
Leryth_016617		-1.7823	0.013512	-1
Leryth_022376		-1.78185	5.77735e-07	-1
Leryth_000972		-1.78173	0.000183605	-1
Leryth_014593		-1.78126	0.488284	0
Leryth_021223		-1.78119	0.1528	0
Leryth_009688		-1.77455	1.7366e-18	-1
Leryth_000325		-1.77402	5.96832e-18	-1
Leryth_012976		-1.77343	0.0891284	0
Leryth_027592		-1.77183	0.134599	0
Leryth_012405		-1.77164	3.62424e-07	-1
Leryth_004834		-1.77064	0.136038	0
Leryth_023885		-1.76289	0.405743	0
Leryth_023378		-1.76171	0.553238	0
Leryth_004185		-1.75874	6.64906e-23	-1
Leryth_002001		-1.75737	1	0
Leryth_010306		-1.75737	1	0
Leryth_016003		-1.75737	1	0
Leryth_004898		-1.75737	1	0
Leryth_008008		-1.75737	1	0
Leryth_018676		-1.75737	1	0
Leryth_027417		-1.75737	1	0
Leryth_026931		-1.75737	1	0
Leryth_025772		-1.75737	1	0
Leryth_022899		-1.75737	1	0
Leryth_002397		-1.75737	1	0
Leryth_024567		-1.75737	1	0
Leryth_025628		-1.75737	1	0
Leryth_025995		-1.75737	1	0
Leryth_014868		-1.75737	1	0
Leryth_018998		-1.75737	1	0
Leryth_009566		-1.75737	1	0
Leryth_009889		-1.75737	1	0
Leryth_019037		-1.75737	1	0
Leryth_023048		-1.75737	1	0
Leryth_011837		-1.75737	1	0
Leryth_021922		-1.75737	1	0
Leryth_015606		-1.75737	1	0
Leryth_018955		-1.75737	1	0
Leryth_017977		-1.75737	1	0
Leryth_004850		-1.75737	1	0
Leryth_012149		-1.75737	1	0
Leryth_014980		-1.75737	1	0
Leryth_001432		-1.75737	1	0
Leryth_012212		-1.75737	1	0
Leryth_014693		-1.75737	1	0
Leryth_002098		-1.75737	1	0
Leryth_013531		-1.75737	1	0
Leryth_011506		-1.75737	1	0
Leryth_016647		-1.75737	1	0
Leryth_007786		-1.75737	1	0
Leryth_027110		-1.75737	1	0
Leryth_023299		-1.75737	1	0
Leryth_020866		-1.75737	1	0
Leryth_020311		-1.75737	1	0
Leryth_000316		-1.75737	1	0
Leryth_011681		-1.75737	1	0
Leryth_021586		-1.75737	1	0
Leryth_008377		-1.75737	1	0
Leryth_025331		-1.75737	1	0
Leryth_005561		-1.75737	1	0
Leryth_006296		-1.75737	1	0
Leryth_018498		-1.75737	1	0
Leryth_006813		-1.75737	1	0
Leryth_001415		-1.75737	1	0
Leryth_026593		-1.75737	1	0
Leryth_014865		-1.75737	1	0
Leryth_002598		-1.75737	1	0
Leryth_009123		-1.75737	1	0
Leryth_005564		-1.75737	1	0
Leryth_013879		-1.75737	1	0
Leryth_024560		-1.75718	0.142212	0
Leryth_010369		-1.75615	4.48395e-21	-1
Leryth_022339		-1.75577	5.91221e-05	-1
Leryth_024602		-1.75029	0.419472	0
Leryth_016109		-1.7483	0.291	0
Leryth_013322		-1.74716	0.0254052	-1
Leryth_014438		-1.74637	3.03251e-21	-1
Leryth_004364		-1.74552	5.5827e-16	-1
Leryth_020646		-1.74518	0.177042	0
Leryth_008543		-1.74482	0.380764	0
Leryth_005489		-1.74348	8.3207e-43	-1
Leryth_003222		-1.7433	0.0929983	0
Leryth_026980		-1.74256	0.280089	0
Leryth_003557		-1.7422	0.437563	0
Leryth_002381		-1.74014	0.646732	0
Leryth_026136		-1.73882	0.00114309	-1
Leryth_007004		-1.73837	0.225858	0
Leryth_020067		-1.73674	0.59298	0
Leryth_017589		-1.73428	2.6981e-08	-1
Leryth_022384		-1.72985	1.9151e-08	-1
Leryth_024940		-1.72983	1.08867e-13	-1
Leryth_011832		-1.7295	0.000104891	-1
Leryth_009170		-1.72882	4.40336e-13	-1
Leryth_026123		-1.7281	7.82604e-63	-1
Leryth_009686		-1.72736	4.53509e-21	-1
Leryth_006035		-1.72676	4.89084e-16	-1
Leryth_002343		-1.72595	3.91112e-07	-1
Leryth_004471		-1.72538	3.30458e-24	-1
Leryth_026637		-1.72526	0.321325	0
Leryth_000445		-1.72224	0.651678	0
Leryth_003342		-1.72172	0.320332	0
Leryth_018081		-1.72124	0.476019	0
Leryth_014408		-1.71999	0.472063	0
Leryth_018087		-1.71916	0.00750556	-1
Leryth_003060		-1.71811	0.0550617	0
Leryth_005945		-1.71681	7.26559e-05	-1
Leryth_005766		-1.71487	0.630921	0
Leryth_026369		-1.7136	1.33457e-41	-1
Leryth_002002		-1.71205	0.431358	0
Leryth_021216		-1.71195	1.47183e-09	-1
Leryth_023799		-1.71187	0.00847925	-1
Leryth_010650		-1.71182	0.506483	0
Leryth_027193		-1.71174	0.000467659	-1
Leryth_025819		-1.70895	0.420222	0
Leryth_012099		-1.70806	0.291223	0
Leryth_023914		-1.70601	1.93619e-08	-1
Leryth_008763		-1.70498	0.443337	0
Leryth_006766		-1.70485	0.610388	0
Leryth_025899		-1.70468	0.527172	0
Leryth_004691		-1.70266	5.46957e-59	-1
Leryth_012914		-1.70132	1.1941e-46	-1
Leryth_016731		-1.70014	0.035202	-1
Leryth_005213		-1.69966	0.023191	-1
Leryth_004104		-1.69958	0.521955	0
Leryth_004137		-1.69932	0.542694	0
Leryth_011069		-1.69874	0.0013329	-1
Leryth_018826		-1.69823	0.279086	0
Leryth_012181		-1.69641	5.82692e-14	-1
Leryth_021160		-1.69511	1.21463e-09	-1
Leryth_008160		-1.69476	0.0153794	-1
Leryth_026111		-1.69333	0.194863	0
Leryth_025396		-1.69299	2.25954e-17	-1
Leryth_013882		-1.69288	3.60378e-05	-1
Leryth_022688		-1.69114	3.20293e-11	-1
Leryth_022724		-1.69071	0.461745	0
Leryth_015560		-1.68981	0.59298	0
Leryth_005050		-1.68977	1.73551e-13	-1
Leryth_000197		-1.68759	2.0398e-19	-1
Leryth_013342		-1.68555	0.154667	0
Leryth_025316		-1.68523	0.406941	0
Leryth_006005		-1.68507	0.535182	0
Leryth_001898		-1.68477	0.602302	0
Leryth_008420		-1.6841	0.213815	0
Leryth_015429		-1.68382	6.20559e-05	-1
Leryth_010329		-1.68227	0.00174424	-1
Leryth_002793		-1.6821	3.51633e-38	-1
Leryth_003039		-1.68104	1.66648e-34	-1
Leryth_010917		-1.68029	0.347616	0
Leryth_010028		-1.67885	0.00183217	-1
Leryth_005129		-1.67791	3.51516e-15	-1
Leryth_021210		-1.67769	1.28336e-08	-1
Leryth_013586		-1.67692	1.60514e-21	-1
Leryth_019958		-1.67645	0.68304	0
Leryth_003049		-1.67581	0.373343	0
Leryth_010464		-1.67224	0.00249893	-1
Leryth_018289		-1.67101	1.31651e-12	-1
Leryth_003705		-1.66835	5.41745e-53	-1
Leryth_013213		-1.66458	0.000112798	-1
Leryth_021301		-1.66364	3.83107e-24	-1
Leryth_004945		-1.66281	1.25083e-35	-1
Leryth_016257		-1.66278	2.81033e-32	-1
Leryth_015442		-1.66136	9.99235e-05	-1
Leryth_013230		-1.65927	1.10213e-31	-1
Leryth_001181		-1.65832	0.231169	0
Leryth_009586		-1.65681	8.83812e-06	-1
Leryth_006780		-1.65655	5.49767e-16	-1
Leryth_023537		-1.65653	2.25069e-12	-1
Leryth_025246		-1.65646	2.49219e-12	-1
Leryth_012277		-1.65538	3.68559e-09	-1
Leryth_007677		-1.65409	0.468624	0
Leryth_021139		-1.65321	0.0618059	0
Leryth_002831		-1.65107	0.0393071	-1
Leryth_016689		-1.65041	0.419074	0
Leryth_012779		-1.65025	0.27681	0
Leryth_025860		-1.64871	0.639828	0
Leryth_009740		-1.64818	1	0
Leryth_017175		-1.64797	4.30569e-21	-1
Leryth_014514		-1.64606	0.107005	0
Leryth_021222		-1.64433	4.14277e-11	-1
Leryth_011321		-1.64373	0.0148445	-1
Leryth_019925		-1.6436	0.35832	0
Leryth_003898		-1.64281	0.277171	0
Leryth_006964		-1.64206	0.00120732	-1
Leryth_018629		-1.64171	0.00154021	-1
Leryth_022165		-1.63942	3.94583e-06	-1
Leryth_026391		-1.63922	9.04368e-14	-1
Leryth_007523		-1.63901	2.49293e-45	-1
Leryth_002287		-1.63736	1.11167e-36	-1
Leryth_021422		-1.63667	0.140525	0
Leryth_018061		-1.63559	0.0214102	-1
Leryth_002757		-1.63517	0.528856	0
Leryth_026333		-1.63463	0.440081	0
Leryth_021482		-1.63261	0.0438751	-1
Leryth_019477		-1.63172	1.25675e-19	-1
Leryth_010266		-1.63073	4.9672e-05	-1
Leryth_020803		-1.62919	5.84533e-10	-1
Leryth_018285		-1.62817	0.392861	0
Leryth_013547		-1.6272	5.55518e-15	-1
Leryth_006139		-1.62635	0.043676	-1
Leryth_004614		-1.62612	1.06286e-07	-1
Leryth_015831		-1.62533	6.15245e-05	-1
Leryth_001427		-1.6253	2.49412e-19	-1
Leryth_022322		-1.62493	0.01934	-1
Leryth_018079		-1.62362	1.06523e-06	-1
Leryth_002712		-1.62328	7.00047e-06	-1
Leryth_002044		-1.62324	3.76473e-32	-1
Leryth_023709		-1.62275	9.62787e-28	-1
Leryth_026492		-1.62223	1.00357e-49	-1
Leryth_009192		-1.62194	0.00127286	-1
Leryth_017190		-1.62121	1.03463e-21	-1
Leryth_001263		-1.62074	0.437731	0
Leryth_007277		-1.6203	3.06632e-50	-1
Leryth_024528		-1.6203	0.0425169	-1
Leryth_027524		-1.61995	0.0971153	0
Leryth_013575		-1.61827	6.28953e-16	-1
Leryth_007467		-1.61628	0.411019	0
Leryth_019655		-1.61481	0.527812	0
Leryth_002386		-1.6108	4.15773e-20	-1
Leryth_007818		-1.61062	0.383876	0
Leryth_011522		-1.60967	0.500038	0
Leryth_021311		-1.60888	0.0167762	-1
Leryth_018531		-1.60842	8.92996e-39	-1
Leryth_018718		-1.60821	0.283932	0
Leryth_019842		-1.60808	0.000617268	-1
Leryth_016896		-1.60791	0.0711865	0
Leryth_012912		-1.60754	1.54096e-49	-1
Leryth_007015		-1.60633	5.72794e-05	-1
Leryth_020174		-1.60619	1.94322e-42	-1
Leryth_015460		-1.60398	1.17177e-09	-1
Leryth_010527		-1.59942	0.00930148	-1
Leryth_005909		-1.59836	1.04639e-12	-1
Leryth_001331		-1.59804	0.0734677	0
Leryth_004097		-1.59619	0.206105	0
Leryth_010158		-1.59495	0.591952	0
Leryth_003396		-1.59494	5.96689e-39	-1
Leryth_002104		-1.59389	0.688244	0
Leryth_000084		-1.59385	0.191934	0
Leryth_007513		-1.59272	1.54147e-14	-1
Leryth_000136		-1.59268	0.000841921	-1
Leryth_012977		-1.59238	1.19796e-10	-1
Leryth_008464		-1.59224	1.44957e-10	-1
Leryth_003496		-1.59177	0.0302478	-1
Leryth_013640		-1.59134	0.000279744	-1
Leryth_020244		-1.59038	0.695568	0
Leryth_010899		-1.5903	0.695568	0
Leryth_023572		-1.58754	3.56958e-21	-1
Leryth_001327		-1.58659	0.613815	0
Leryth_020012		-1.58551	0.520476	0
Leryth_006409		-1.58479	0.249587	0
Leryth_009664		-1.58394	0.000261745	-1
Leryth_023183		-1.58389	0.603195	0
Leryth_024644		-1.58322	0.536961	0
Leryth_021767		-1.58289	0.251283	0
Leryth_026750		-1.58184	0.279303	0
Leryth_022695		-1.5814	0.206118	0
Leryth_006031		-1.58108	0.00928963	-1
Leryth_009139		-1.57852	0.0739886	0
Leryth_009871		-1.57834	3.34744e-22	-1
Leryth_022798		-1.57674	0.692521	0
Leryth_006937		-1.57514	0.0413507	-1
Leryth_025768		-1.5726	0.18855	0
Leryth_012800		-1.57179	0.347896	0
Leryth_014399		-1.56994	0.166237	0
Leryth_025502		-1.56749	7.12873e-06	-1
Leryth_025107		-1.56682	5.2547e-28	-1
Leryth_008686		-1.56629	0.442961	0
Leryth_006896		-1.56565	0.00271748	-1
Leryth_026974		-1.56408	0.38122	0
Leryth_006029		-1.56362	9.59317e-05	-1
Leryth_018299		-1.5624	0.697919	0
Leryth_021570		-1.56089	0.0705827	0
Leryth_003455		-1.56026	0.602704	0
Leryth_001097		-1.55926	0.327246	0
Leryth_017871		-1.5591	0.676375	0
Leryth_005812		-1.559	0.536621	0
Leryth_014429		-1.55756	0.0030962	-1
Leryth_024373		-1.55688	0.146282	0
Leryth_013590		-1.55683	1.7934e-12	-1
Leryth_021184		-1.55455	0.337435	0
Leryth_005777		-1.55419	3.39612e-07	-1
Leryth_018181		-1.55383	1	0
Leryth_011136		-1.55365	0.238935	0
Leryth_023497		-1.55361	1	0
Leryth_010053		-1.55328	8.04168e-05	-1
Leryth_013216		-1.55324	2.21107e-09	-1
Leryth_009041		-1.55323	0.0326246	-1
Leryth_015026		-1.55168	0.573292	0
Leryth_008185		-1.55142	0.313756	0
Leryth_026503		-1.54988	0.515729	0
Leryth_024037		-1.54853	0.225217	0
Leryth_004567		-1.5479	0.495727	0
Leryth_018469		-1.5465	0.335529	0
Leryth_006870		-1.54634	0.244131	0
Leryth_012122		-1.54628	7.82407e-21	-1
Leryth_006210		-1.54592	5.57292e-05	-1
Leryth_010703		-1.54511	0.00160873	-1
Leryth_015611		-1.54318	0.134589	0
Leryth_000057		-1.5428	1.06631e-31	-1
Leryth_009261		-1.54225	0.32359	0
Leryth_026635		-1.54186	0.648836	0
Leryth_021276		-1.54182	0.0687505	0
Leryth_005939		-1.54166	5.33713e-12	-1
Leryth_023944		-1.54117	9.0006e-21	-1
Leryth_013692		-1.53972	0.0149251	-1
Leryth_024657		-1.53755	1.848e-05	-1
Leryth_004647		-1.5374	0.454498	0
Leryth_022585		-1.53732	0.00577474	-1
Leryth_014799		-1.53664	0.452989	0
Leryth_018109		-1.53635	0.578817	0
Leryth_008646		-1.53448	0.263454	0
Leryth_016945		-1.53446	4.10101e-10	-1
Leryth_005528		-1.53431	2.19425e-12	-1
Leryth_018835		-1.53264	3.43149e-25	-1
Leryth_001330		-1.53224	8.10519e-29	-1
Leryth_026650		-1.53129	1.25941e-24	-1
Leryth_016225		-1.53106	8.68735e-33	-1
Leryth_024934		-1.53046	2.05065e-05	-1
Leryth_001661		-1.52983	0.0549475	0
Leryth_014027		-1.52967	2.57073e-42	-1
Leryth_019272		-1.52958	0.336421	0
Leryth_013746		-1.529	3.48728e-11	-1
Leryth_004060		-1.52875	0.0293426	-1
Leryth_009092		-1.52836	0.352064	0
Leryth_005133		-1.52824	2.69572e-39	-1
Leryth_019410		-1.52784	3.57026e-29	-1
Leryth_014024		-1.52633	0.0209663	-1
Leryth_007067		-1.52625	0.103686	0
Leryth_021099		-1.52514	2.11861e-32	-1
Leryth_019909		-1.52508	0.389567	0
Leryth_008081		-1.52266	0.343144	0
Leryth_009550		-1.52065	0.00119252	-1
Leryth_018651		-1.52002	0.193892	0
Leryth_016627		-1.51989	0.492811	0
Leryth_007127		-1.51983	0.483942	0
Leryth_023638		-1.51955	2.11831e-11	-1
Leryth_022832		-1.51919	0.646858	0
Leryth_012137		-1.51703	4.1479e-20	-1
Leryth_026057		-1.51639	0.00518474	-1
Leryth_002727		-1.51447	0.109863	0
Leryth_016959		-1.5137	0.133174	0
Leryth_005938		-1.51168	0.211387	0
Leryth_006245		-1.51046	9.89708e-09	-1
Leryth_025950		-1.50999	0.0023557	-1
Leryth_020246		-1.50957	0.0129261	-1
Leryth_000412		-1.50761	0.176509	0
Leryth_027663		-1.50747	0.0602748	0
Leryth_023586		-1.50729	0.00486123	-1
Leryth_005746		-1.50728	1.45687e-07	-1
Leryth_011914		-1.50545	0.0896667	0
Leryth_006294		-1.50428	0.434906	0
Leryth_010169		-1.50423	0.527412	0
Leryth_017353		-1.50412	1	0
Leryth_004331		-1.50405	1	0
Leryth_019558		-1.50405	1	0
Leryth_013078		-1.50405	1	0
Leryth_012051		-1.5029	4.89656e-17	-1
Leryth_007527		-1.50262	5.78088e-08	-1
Leryth_003696		-1.50257	0.239875	0
Leryth_003760		-1.50196	1.13654e-11	-1
Leryth_026495		-1.50131	0.40011	0
Leryth_012209		-1.50045	0.359926	0
Leryth_024613		-1.49952	6.99871e-37	-1
Leryth_002297		-1.497	0.0751077	0
Leryth_018976		-1.49612	0.048944	-1
Leryth_001889		-1.49357	0.219254	0
Leryth_001673		-1.49336	4.62965e-06	-1
Leryth_020371		-1.4928	0.236643	0
Leryth_012911		-1.4927	0.0372269	-1
Leryth_012002		-1.49087	0.458068	0
Leryth_022470		-1.49009	0.347388	0
Leryth_019110		-1.49	0.234905	0
Leryth_010259		-1.48942	0.108358	0
Leryth_026525		-1.48936	0.00143618	-1
Leryth_004690		-1.48878	0.473049	0
Leryth_009105		-1.48795	4.8756e-10	-1
Leryth_011630		-1.48764	7.37507e-24	-1
Leryth_013633		-1.48753	0.683261	0
Leryth_002491		-1.48697	1	0
Leryth_011718		-1.48692	5.41431e-10	-1
Leryth_001783		-1.48516	0.632253	0
Leryth_012439		-1.48427	1.89612e-13	-1
Leryth_017188		-1.48395	0.00758477	-1
Leryth_012857		-1.48359	0.251845	0
Leryth_025164		-1.48295	1.38559e-19	-1
Leryth_005741		-1.48245	0.434359	0
Leryth_005612		-1.48199	0.467654	0
Leryth_018012		-1.48184	0.000575031	-1
Leryth_004889		-1.48044	0.0620598	0
Leryth_024420		-1.47995	1	0
Leryth_002572		-1.47981	3.61325e-09	-1
Leryth_010625		-1.47949	0.310207	0
Leryth_004287		-1.47921	0.05424	0
Leryth_012334		-1.47742	0.0185036	-1
Leryth_013273		-1.47728	1.83799e-08	-1
Leryth_024524		-1.47719	0.574799	0
Leryth_020041		-1.47632	1.85845e-15	-1
Leryth_009853		-1.47568	0.55077	0
Leryth_026128		-1.47558	0.100182	0
Leryth_009396		-1.47531	0.578088	0
Leryth_016832		-1.47518	0.525644	0
Leryth_020790		-1.47343	0.00017715	-1
Leryth_019653		-1.47072	1.21304e-08	-1
Leryth_021485		-1.47058	0.14854	0
Leryth_003629		-1.46981	0.0117563	-1
Leryth_004298		-1.4698	0.363	0
Leryth_015896		-1.46913	0.47672	0
Leryth_015778		-1.46525	0.469763	0
Leryth_005342		-1.4638	1	0
Leryth_005510		-1.46362	0.49461	0
Leryth_001265		-1.46317	0.36944	0
Leryth_005843		-1.46251	1.31905e-09	-1
Leryth_025203		-1.46221	0.0768905	0
Leryth_024686		-1.46204	6.18544e-11	-1
Leryth_005821		-1.4619	1.88532e-41	-1
Leryth_001084		-1.4612	0.570477	0
Leryth_008886		-1.46086	0.654255	0
Leryth_013857		-1.46075	6.63869e-13	-1
Leryth_015632		-1.45924	0.0784096	0
Leryth_015056		-1.45873	0.00428695	-1
Leryth_017889		-1.45827	0.327379	0
Leryth_012036		-1.45749	0.00740275	-1
Leryth_016521		-1.45516	0.376501	0
Leryth_003863		-1.45503	0.0834522	0
Leryth_016801		-1.45203	0.537663	0
Leryth_011200		-1.45071	3.5634e-08	-1
Leryth_002408		-1.44992	1.38553e-33	-1
Leryth_005633		-1.44951	0.570835	0
Leryth_007585		-1.44924	0.000817898	-1
Leryth_013291		-1.44916	0.0412398	-1
Leryth_001655		-1.44912	0.570477	0
Leryth_013591		-1.44738	0.303558	0
Leryth_022413		-1.44731	0.352031	0
Leryth_014004		-1.44647	0.489409	0
Leryth_003394		-1.44526	9.3179e-23	-1
Leryth_002387		-1.44482	0.410519	0
Leryth_002087		-1.44476	0.146982	0
Leryth_025158		-1.44328	4.44951e-15	-1
Leryth_003500		-1.44312	0.578817	0
Leryth_003213		-1.44289	1.66996e-06	-1
Leryth_013376		-1.4427	9.67911e-08	-1
Leryth_006051		-1.4426	0.322845	0
Leryth_023471		-1.44236	0.623199	0
Leryth_017967		-1.44229	1.74029e-17	-1
Leryth_021977		-1.44211	2.6981e-08	-1
Leryth_021087		-1.4415	0.613266	0
Leryth_027376		-1.44148	0.00249364	-1
Leryth_005737		-1.441	0.00467393	-1
Leryth_021310		-1.44056	1.80008e-17	-1
Leryth_012343		-1.44054	0.000842703	-1
Leryth_012701		-1.44048	0.661025	0
Leryth_019071		-1.44037	1	0
Leryth_005143		-1.44033	0.0331945	-1
Leryth_009593		-1.44024	1	0
Leryth_024041		-1.43962	4.15743e-29	-1
Leryth_017390		-1.43865	2.11275e-28	-1
Leryth_017899		-1.43855	1	0
Leryth_018793		-1.4382	0.124788	0
Leryth_025381		-1.43816	0.478985	0
Leryth_025250		-1.43725	0.00557264	-1
Leryth_024523		-1.43635	1.75545e-06	-1
Leryth_019595		-1.43632	2.09105e-06	-1
Leryth_007567		-1.43572	5.60744e-32	-1
Leryth_024677		-1.43522	3.25328e-06	-1
Leryth_003847		-1.43205	0.546427	0
Leryth_005179		-1.43149	1.96025e-05	-1
Leryth_007462		-1.43097	0.500305	0
Leryth_005049		-1.42981	0.0145456	-1
Leryth_001085		-1.42936	0.34538	0
Leryth_004155		-1.4287	0.601252	0
Leryth_003073		-1.4282	0.0919089	0
Leryth_017200		-1.42798	1.54693e-06	-1
Leryth_003123		-1.4276	0.619877	0
Leryth_021699		-1.42503	0.394006	0
Leryth_013512		-1.42481	0.000301744	-1
Leryth_006838		-1.4235	0.0345799	-1
Leryth_025736		-1.42318	1	0
Leryth_007018		-1.42235	0.524316	0
Leryth_017232		-1.42227	1.84402e-21	-1
Leryth_002425		-1.42223	0.032304	-1
Leryth_025997		-1.42208	0.685763	0
Leryth_023976		-1.41902	0.549411	0
Leryth_022428		-1.41751	0.300228	0
Leryth_021434		-1.41705	0.114975	0
Leryth_017194		-1.41645	2.802e-05	-1
[truncated: 21,619 more rows]

## Sheet: Table S2
Supplemental Table S2 - Summary of differentially expressed genes in publicly available comparative RNA-seq experiments
	Dark vs Light	Periderm Vs Vascular	Root vs Leaves	Total
# DEG total	2938	4837	4502	8680
# DEG up	1876	3290	2077	5181
# DEG down	1062	1547	2425	4377

## Sheet: Table S3
Supplemental Table S3 - Differential expression analyses
PvV - Differential expression status of gene in periderm tissue relative vasular tissues (1 = significantly overexpressed, 0 = not significantly different, -1 = significantly underexpressed)
DvL - Differential expression status of gene in dark conditions relative light conditions (1 = significantly overexpressed, 0 = not significantly different, -1 = significantly underexpressed)
RvA - Differential expression status of gene in whole root tissue relative to leaf/stem tissue (1 = significantly overexpressed, 0 = not significantly different, -1 = significantly underexpressed)
Gene	Note	Dark Avg TPM	Light Avg TPM	DvL - logFC	DvL - Pvalue	DvL - FDR	DvL - DEG status	Periderm Avg TPM	Vasc Avg TPM	PvV - logFC	PvV - Pvalue	PvV - FDR	PvV - DEG status	Root Avg TPM	Leaf Avg TPM	RvA - logFC	RvA - Pvalue	RvA - FDR	RvA - DEG status
Leryth_000245	4CL homolog	13706.4	2418.29	0.727018	0.325792	0.728212	0	327.313	47.6448	2.8075	1.00147e-09	3.15118e-08	1	489.853	293.801	2.49899	1.56887e-08	9.79519e-07	1
Leryth_004634	4CL homolog	23986.2	5931.39	-1.0835	0.159787	0.498736	0	1104.1	210.743	2.40671	1.69377e-07	3.76829e-06	1	729.825	1535.16	2.01011	8.23731e-06	0.000273142	1
Leryth_011976	4CL homolog	429.3	148.314	-2.52447	0.000758223	0.00834738	-1	133.03	54.6261	1.32311	0.00206852	0.017445	1	198.207	1131.81	1.5277	0.000232569	0.00471274	1
Leryth_016914	4CL homolog	22677.5	5988.36	0.104163	0.890541	1	0	2591.76	1529.59	0.774665	0.0743625	0.30186	0	2394.05	2213.82	1.91361	1.74143e-05	0.000534924	1
Leryth_022863	4CL homolog	2033.27	1880.36	0.670408	0.293418	0.693068	0	1160.82	791.635	0.569235	0.120506	0.418879	0	1132.61	709.249	0.109246	0.763244	1	0
Leryth_000173	4CLL homolog	639.455	403.052	7.93719	0	0	1	647.335	34.7541	4.25705	0	0	1	1347.1	5.69106	0.657075	0.0733744	0.391167	0
Leryth_004058	4CLL homolog	1836.78	1085.73	11.7059	0	0	1	1327.39	106.321	3.68051	0	0	1	278.905	0	0.752205	0.0389755	0.257984	0
Leryth_010519	4CLL homolog	2938.88	195.349	5.72728	9.90064e-09	4.2224e-07	1	40.942	1.81625	4.61622	0	0	1	43.1807	0.711383	3.90736	0	0	1
Leryth_018919	4CLL homolog	418.699	36.7573	8.98739	0	0	1	2251.64	113.258	4.35364	0	0	1	5098.86	9.95936	3.51288	0	0	1
Leryth_007068	AACT homolog	1395.18	1115.37	0.207457	0.748575	1	0	1171.14	985.884	0.280484	0.445267	0.875469	0	426.144	366.362	0.316034	0.388076	0.905456	0
Leryth_024902	AACT homolog	8471.81	4355.38	1.46181	0.0555249	0.246668	0	5353.3	2215.05	1.30647	0.0026435	0.0214772	1	5016.04	1807.62	0.953516	0.0269463	0.19978	0
Leryth_025530	AACT homolog	1320.35	981.672	1.03649	0.104848	0.382182	0	621.317	285.839	1.14917	0.00197628	0.0167742	1	1186.41	575.509	0.422897	0.243055	0.760587	0
Leryth_000583	AAO4 homolog	38.6059	118.347	-4.40531	8.67564e-09	3.76365e-07	-1	231.964	19.1651	3.63349	0	0	1	67.2486	1405.69	-1.63172	3.34862e-05	0.000936701	-1
Leryth_009063	AAO4 homolog	151.216	407.224	-0.385811	0.550967	0.917984	0	781.813	527.774	0.596966	0.104333	0.382112	0	130.25	168.598	-1.43914	0.00011496	0.00261858	-1
Leryth_002046	AAT homolog	4556.51	2677.45	0.962678	0.170773	0.519535	0	2030.73	1194.79	0.793099	0.0482751	0.220177	0	2848.51	1452.64	0.761518	0.05715	0.333247	0
Leryth_012076	AAT homolog	809.489	1045.06	-1.2459	0.0591158	0.258437	0	113.312	344.858	-1.55684	6.08382e-05	0.000800425	-1	548.607	1294.72	-0.373087	0.316769	0.83592	0
Leryth_012660	AAT homolog	426.1	527.578	-1.91272	0.00341032	0.0288929	-1	318.308	418.104	-0.364786	0.317699	0.73692	0	353.232	1320.33	-0.315088	0.384768	0.902747	0
Leryth_017098	AAT homolog	800.401	748.483	-0.535598	0.399345	0.79539	0	795.39	520.219	0.640839	0.0794973	0.316869	0	349.693	502.948	0.0908613	0.802125	1	0
Leryth_020588	AAT homolog	12318.3	8284.83	0.863175	0.258084	0.653663	0	3312.16	3897.43	-0.202078	0.640636	0.978913	0	2824.44	1541.57	0.563367	0.193923	0.681719	0
Leryth_001358	ADH homolog	12764.6	4024.39	0.0367982	0.958012	1	0	1661	526.991	1.66376	5.21659e-05	0.000696959	1	5686.4	5533.85	1.65981	4.67542e-05	0.00124383	1
Leryth_018551	ADH homolog	1480.25	478.747	-1.81531	0.0151605	0.0947178	-1	103.514	58.7834	0.844563	0.0735536	0.299365	0	428.268	1507.42	1.62557	0.000125235	0.0028179	1
Leryth_021016	ADH homolog	136.136	159.568	1.84419	0.040764	0.198005	0	72.2415	71.636	0.0344083	0.956394	1	0	700.094	194.208	-0.233513	0.642048	1	0
Leryth_000341	ADT homolog	122.88	180.137	-0.319035	0.72599	1	0	108.173	86.8798	0.338593	0.517984	0.918238	0	126.711	157.216	-0.557844	0.271028	0.798763	0
Leryth_002816	ADT homolog	7905.2	1696.99	2.19778	0.0015264	0.0148781	1	1709.77	681.388	1.33992	0.000587084	0.00588519	1	8995.04	1958.44	2.21636	2.41785e-08	1.45076e-06	1
Leryth_011765	ADT homolog	4973.8	2002.77	2.07343	0.00377385	0.0313594	1	4012.45	1365.11	1.57516	9.8324e-05	0.00122998	1	18879.9	4476.02	1.30942	0.00108192	0.0167928	1
Leryth_013902	ADT homolog	4461.47	2840.28	0.661199	0.327078	0.72994	0	3864.89	1585.33	1.30368	0.000879338	0.00835944	1	8210.71	5185.27	0.648574	0.0930236	0.452109	0
Leryth_020773	ADT homolog	116.497	114.551	0.333882	0.658701	0.971988	0	66.8935	79.6277	-0.229703	0.604701	0.959065	0	151.486	118.801	0.0144838	0.974062	1	0
Leryth_023700	ADT homolog	1.25992	0.17103	-2.03975	0.381889	0.783562	0	3.85741	0.606667	2.12589	0.213259	0.59872	0	2.12364	8.5366	2.14482	0.308568	0.828363	0
Leryth_024867	ADT homolog	697.6	457.101	0.246403	0.717077	1	0	322.962	202.586	0.700962	0.0730131	0.297472	0	322.086	269.614	0.605859	0.115095	0.514509	0
Leryth_017428	C4H homolog	104332	34375.6	1.86459	0.0243836	0.135594	0	11036.3	3157.92	1.83212	0.000104463	0.001298	1	12132.4	3312.2	1.59247	0.000676658	0.0113541	1
Leryth_022140	C4H homolog	24195	12190.5	2.69844	0.00105914	0.0110336	1	11371.5	4723.41	1.29443	0.00396038	0.0299879	1	11954.7	1829.68	0.983482	0.0274794	0.20238	0
Leryth_018504	CHD homolog	4329.5	2005.83	1.38451	0.0688059	0.288563	0	2441.61	952.743	1.39262	0.0013614	0.0121905	1	1719.44	652.338	1.10304	0.010592	0.0999392	1
Leryth_020735	CHD homolog	2762.06	2794.28	0.439356	0.534255	0.90595	0	2096.06	1809.93	0.242035	0.549223	0.925562	0	2152.66	1575.71	-0.0237043	0.95318	1	0
Leryth_005897	CM1 homolog	2990.76	2148.69	-0.325522	0.61717	0.947844	0	413.112	346.296	0.281799	0.456206	0.878717	0	789.995	984.554	0.472491	0.203686	0.698204	0
Leryth_022616	CM1 homolog	310.415	433.527	0.563555	0.470119	0.854938	0	304.921	354.373	-0.190803	0.661424	0.985521	0	106.182	71.8497	-0.486864	0.257567	0.779905	0
Leryth_003569	CM2 homolog	198.553	215.541	0.375865	0.680687	0.983848	0	12.5516	61.0198	-2.21281	0.000225916	0.00255513	-1	357.48	274.594	-0.121307	0.814059	1	0
Leryth_008524	CM2 homolog	1307.06	711.178	-1.33695	0.0394062	0.193341	0	352.723	312.798	0.201475	0.590826	0.95278	0	1176.5	2960.78	0.872058	0.0179834	0.149067	0
Leryth_000591	CMK homolog	45.7539	78.7152	-1.39648	0.0844486	0.330883	0	113.922	151.095	-0.375856	0.414213	0.846285	0	123.879	323.679	-0.789125	0.0865066	0.432626	0
Leryth_002564	WRKY	2363.16	1117.81	1.07599	0.0034159	0.0419569	1	1486.08	398.03	1.93172	3.55931e-07	7.5204e-06	1	2694.19	719.92	1.89767	0.00382968	0.0317282	1
Leryth_004595	WRKY	4373.13	1961.45	1.15274	0.00218364	0.029702	1	3334.31	1311.78	1.37781	0.000281943	0.00311012	1	470.033	15.6504	4.89053	1.04154e-09	5.47868e-08	1
Leryth_016355	WRKY	836.951	112.355	2.89271	1.75577e-13	3.40362e-11	1	5615.84	1379.41	2.05534	5.12301e-08	1.24465e-06	1	36.8098	1.42277	4.30287	4.1278e-05	0.000690149	1
Leryth_022446	WRKY	5213.32	658.118	2.97807	2.05781e-13	3.88059e-11	1	417.626	9.98428	5.33821	5.46674e-28	3.52427e-25	1	211.656	12.0935	4.0716	1.84949e-07	5.80632e-06	1
Leryth_022870	WRKY	4450.03	1923.7	1.32071	0.0175722	0.14659	0	5543.79	308.127	4.16234	2.91435e-10	9.90059e-09	1	118.216	0	6.28711	0.0225112	0.127928	0
Leryth_022871	WRKY	655.968	277.044	1.23828	0.00329161	0.040808	1	818.281	30.211	4.8112	1.773e-21	3.00953e-19	1	13.4497	2.13415	2.65065	0.0201988	0.11805	0
Leryth_024277	WRKY	938.087	437.047	1.0948	0.00558555	0.061152	1	258.059	42.5814	2.61603	1.22639e-09	3.79851e-08	1	72.9117	14.2277	2.33333	0.00219598	0.0201505	1
Leryth_025764	WRKY	9053.17	1649.33	2.45833	2.18726e-10	2.26243e-08	1	516.897	10.3144	5.56505	9.43198e-24	2.44359e-21	1	1112.79	18.496	5.92074	2.79191e-12	2.44919e-10	1
Leryth_027314	WRKY	466.508	252.923	0.878214	0.0367482	0.247335	0	413.728	56.1112	2.92416	1.99542e-10	6.93171e-09	1	70.788	58.3334	0.262851	0.743933	1	0
Leryth_027519	WRKY	6936.35	1963.37	1.81373	8.05416e-06	0.000268353	1	1179.51	35.9943	5.08224	3.63912e-26	1.65377e-23	1	2621.99	190.651	3.77398	9.73479e-07	2.56032e-05	1
Leryth_002195	shikonin gene candidate; Ubiquinone biosynthesis protein COQ4	4788.81	1257.2	1.92273	2.34421e-06	9.07596e-05	1	2496.99	273.873	3.21798	8.76202e-14	4.68e-12	1	10445.5	1598.48	2.70068	0.000225674	0.00299183	1
Leryth_019821	shikonin gene candidate; Ubiquinone biosynthesis O-methyltransferase COQ3	5809.86	4576.6	0.338847	0.429246	0.937807	0	25359.9	2715.45	3.2581	3.00951e-12	1.34126e-10	1	1148.18	66.1586	4.10158	1.6739e-06	4.15418e-05	1
Leryth_021171	shikonin gene candidate; Ubiquinone biosynthesis O-methyltransferase COQ3	8896.7	3042.52	1.54202	0.000340417	0.00647105	1	3915.32	1053.07	1.92868	9.74602e-06	0.000154825	1	4272.06	2013.21	1.07521	0.149068	0.479275	0
Leryth_020454	shikonin gene candidate; Quinoprotein glucose/sorbosone dehydrogenase	1196.24	528.665	1.17231	0.00167373	0.0239163	1	779.538	353.95	1.15525	0.00204195	0.0172681	1	1651.49	346.444	2.2416	0.000858007	0.00927644	1
Leryth_000257	shikonin gene candidate; Cytochrome P450	5643.38	4894.51	0.200399	0.620521	1	0	6374.92	2124.84	1.61677	9.806e-05	0.00122723	1	1313.12	1655.39	-0.34038	0.631896	0.957182	0
Leryth_001242	shikonin gene candidate; Cytochrome P450	4134.43	2635.01	0.635523	0.11963	0.52664	0	5281.61	302.694	4.16058	2.4992e-19	2.9734e-17	1	123.171	3.55692	4.96612	3.73388e-08	1.40063e-06	1
Leryth_021809	shikonin gene candidate; Cytochrome P450	5733.95	2206.41	1.37288	0.00172292	0.0244928	1	17063.6	2046.21	3.09583	3.03769e-11	1.17773e-09	1	525.955	130.183	2.00016	0.0109584	0.0728833	1
Leryth_012925	shikonin gene candidate; Chloramphenicol acetyltransferase-like	355.289	328.353	0.104838	0.772696	1	0	355.622	123.609	1.55804	3.12351e-05	0.000443352	1	1012.27	330.082	1.60227	0.0132983	0.0850581	1
Leryth_005036	PPYAT_or_TAT homolog	884.45	667.991	0.398418	0.272278	0.799615	0	744.757	501.099	0.601553	0.100262	0.37347	0	751.769	1547.97	-1.05197	0.0997731	0.369612	0
Leryth_005987	PPYAT_or_TAT homolog	2740.75	5132.25	-0.911724	0.0282574	0.206301	0	2656.53	3420.98	-0.331647	0.421951	0.855512	0	2040.11	741.261	1.45006	0.0489895	0.226076	0
Leryth_010069	PPYAT_or_TAT homolog	26199	12584.5	1.05371	0.0144488	0.126752	0	4697.7	3388.82	0.49268	0.249953	0.659964	0	8105.94	3273.07	1.30532	0.0853857	0.333581	0
Leryth_000515	PMK homolog	816.76	1070.25	-0.39587	0.277508	0.804487	0	796.526	883.184	-0.11997	0.743219	1	0	654.789	549.188	0.24502	0.701491	0.993869	0
Leryth_027448	PGT-like	7363.95	1185.36	2.6356	2.29689e-11	2.9074e-09	1	2995.07	231.087	3.71808	9.66323e-19	1.05049e-16	1	13518.4	226.22	5.90444	1.78369e-13	1.98577e-11	1
Leryth_027669	PGT-like	21494.2	5556.13	1.95441	2.50129e-06	9.56129e-05	1	1394.96	118.82	3.57718	5.00814e-15	3.22113e-13	1	20730.3	544.208	5.25323	3.87493e-10	2.25193e-08	1
Leryth_009703	PAL homolog	27849.4	12872.2	1.10645	0.0150538	0.130449	0	15874.7	3264.06	2.30784	1.00077e-06	1.92255e-05	1	11548.4	3845.74	1.57532	0.0509223	0.23248	0
Leryth_000901	PAL homolog	8811.31	1718.58	2.35086	8.95615e-08	4.86811e-06	1	2432.83	458.035	2.42892	3.8523e-08	9.56039e-07	1	4448.32	303.049	3.86287	2.51198e-06	5.96697e-05	1
Leryth_002776	PAL homolog	0.35112	0.34206	-0.0236651	1	1	0	35.2299	0	6.36791	0.000111542	0.0013773	1	1.41576	0	3.12255	1	1	0
Leryth_002777	PAL homolog	7.96258	0.752188	3.06191	0.00659327	0.0698403	1	50.9796	0	7.47961	6.75899e-07	1.34602e-05	1	0	0	0	1	1	0
Leryth_007575	PAL homolog	5966.12	893.016	2.73055	9.26973e-10	8.11783e-08	1	4297.16	977.038	2.16412	7.2591e-07	1.43633e-05	1	6181.92	3189.13	0.943795	0.201244	0.569082	0
Leryth_020987	PAL homolog	7391.13	711.554	3.37007	1.37302e-13	2.71867e-11	1	2167.95	509.636	2.11348	1.09729e-06	2.09635e-05	1	6514.62	4162.3	0.63537	0.384158	0.784815	0
Leryth_020159	NUDX1 homolog	551.568	353.379	0.637095	0.104925	0.488648	0	356.203	183.442	0.987323	0.0137676	0.0828419	1	507.55	192.785	1.38726	0.0474651	0.221512	0
Leryth_020903	MVK homolog	3762.38	2118.54	0.824579	0.0355494	0.24207	0	1258.77	861.131	0.578927	0.140548	0.467329	0	4689	1554.37	1.58428	0.0231112	0.130429	0
Leryth_007488	MVD homolog	7132.95	3576.64	0.989941	0.018537	0.152436	0	2679.97	1196.18	1.19569	0.00469496	0.0346049	1	4933.22	2023.17	1.27582	0.0848375	0.332032	0
Leryth_008678	MVD homolog	69.4809	36.228	0.934222	0.103348	0.483775	0	53.9934	43.2218	0.356059	0.547501	0.924765	0	149.363	163.618	-0.136283	0.893596	1	0
Leryth_019322	MDS homolog	1307.42	1633.73	-0.322784	0.373212	0.892855	0	1194.62	1094.51	0.151248	0.680118	0.990103	0	1175.08	3900.51	-1.73253	0.00764511	0.0553266	-1
Leryth_003841	MCT homolog	2783.39	2829.33	-0.0284084	0.941321	1	0	2350.84	2451.64	-0.031663	0.934817	1	0	2088.25	1717.99	0.275217	0.683517	0.984465	0
Leryth_022825	MCT homolog	96.1405	130.295	-0.437322	0.445127	0.945917	0	30.679	46.589	-0.584513	0.339236	0.763245	0	163.52	280.996	-0.782382	0.439474	0.829529	0
Leryth_023223	LeSAT1	11778.2	7350.09	0.67656	0.101496	0.477931	0	525.806	21.4445	4.62765	2.39075e-20	3.34716e-18	1	0	0	0	1	1	0
Leryth_LEPS	LePS-2	23980.9	3735.27	2.68906	1.62782e-11	2.16946e-09	1	2908.52	53.7946	5.71098	3.32299e-31	4.84825e-28	1	29240.4	483.029	5.93743	2.66278e-13	2.8834e-11	1
Leryth_002561	LePGT2	21709.3	3510.19	2.62763	1.35646e-09	1.11912e-07	1	7439.37	742.55	3.33685	1.09258e-13	5.78004e-12	1	32355.1	180.691	7.48368	2.98168e-15	4.66978e-13	1
Leryth_015068	LePGT1	5914.98	2655.72	1.15645	0.00239752	0.0318608	1	2467.13	233.288	3.4093	5.07973e-16	3.77521e-14	1	22365.5	1232.83	4.18395	2.0725e-08	8.18401e-07	1
Leryth_008670	LeMYB1	1469.6	451.204	1.70072	3.72358e-05	0.00102402	1	54.1192	17.739	1.70251	0.000608897	0.00606288	1	518.169	46.9513	3.46312	1.10902e-05	0.000218969	1
Leryth_012435	LeMRP	20.5621	19.5779	0.0585416	0.910347	1	0	43.8693	18.8903	1.2587	0.0183147	0.104019	0	95.5639	8.5366	3.4963	0.000508906	0.00600059	1
Leryth_005254	LeMDR	2551.97	1863.73	0.450577	0.286661	0.81286	0	3821.93	761.61	2.36049	1.03771e-07	2.3932e-06	1	448.088	240.447	0.883838	0.236345	0.623023	0
Leryth_023382	LeGPPS	8455.59	2418.91	1.80154	1.86296e-05	0.000568132	1	2470.48	377.237	2.73708	3.71036e-10	1.23773e-08	1	6138.74	966.77	2.65817	0.000463391	0.00552061	1
Leryth_010152	LeFPPS3	119.252	111.079	0.0943853	0.799298	1	0	110.191	146.759	-0.377791	0.311507	0.729024	0	164.228	215.549	-0.40772	0.529428	0.903433	0
Leryth_007856	LeFPPS2	21.4515	29.3572	-0.452635	0.372077	0.891939	0	121.666	188.475	-0.606197	0.216963	0.604465	0	192.543	591.159	-1.62819	0.0596926	0.260179	0
Leryth_005102	LeFPPS1	948.002	621.561	0.602794	0.111107	0.50375	0	407.095	170.377	1.27532	0.00108266	0.0100108	1	647.003	423.984	0.601343	0.365093	0.768004	0
Leryth_000001	LeDI-2	881.087	1173.83	-0.374942	0.375452	0.895381	0	1581.6	20.5479	6.17849	2.22358e-22	4.43452e-20	1	36026.9	36.9919	9.94607	1.21513e-19	5.02756e-17	1
Leryth_026973	LeCYP82AR2	26389.6	9060.24	1.53678	0.000553348	0.00963528	1	2367.84	64.6598	5.22071	3.19106e-23	7.02059e-21	1	10052.6	179.269	5.80261	5.70606e-10	3.19551e-08	1
Leryth_016594	LeCYP76B101	26054.4	12662.7	1.03698	0.0194852	0.158169	0	24570.6	4054.13	2.62424	1.85472e-08	4.89198e-07	1	29126.4	4434.05	2.71007	0.000941232	0.0100353	1
Leryth_024166	LeCYP76B100	66.7167	49.3662	0.435606	0.410081	0.923316	0	146.875	3.10086	5.49215	1.29293e-14	7.84272e-13	1	623.643	2.84553	7.73596	1.70479e-09	8.5304e-08	1
Leryth_003211	LeACS-1	809.192	356.87	1.1724	0.00449663	0.0519227	1	66.3843	6.37053	3.39102	1.09303e-10	3.92994e-09	1	83.5299	46.9513	0.819319	0.269663	0.666657	0
Leryth_026972	LeAAT1	624.004	876.417	-0.492097	0.18742	0.669486	0	29.2006	0.602917	4.91836	3.69026e-11	1.40906e-09	1	5176.02	14.2277	8.51567	1.57637e-20	9.49969e-18	1
Leryth_002701	KAT homolog	2603.06	2526.29	0.036896	0.925457	1	0	2452.04	3273.44	-0.387362	0.326367	0.748198	0	1103.59	1842.48	-0.747951	0.280253	0.677872	0
Leryth_003297	KAT homolog	9775.15	5044.26	0.948911	0.0257649	0.192878	0	3179.84	1776.16	0.873177	0.0402155	0.192874	0	3890.51	1903.66	1.02147	0.171106	0.519973	0
Leryth_016775	KAT homolog	1593.85	989.281	0.681396	0.0694148	0.377971	0	852.516	927.774	-0.088806	0.813361	1	0	403.492	667.277	-0.737585	0.262341	0.659204	0
Leryth_027290	IDI_chl homolog	33265.8	30220.4	0.135531	0.758967	1	0	20897.2	11672.8	0.872642	0.0499096	0.225922	0	12636.4	4351.53	1.53424	0.0525066	0.237599	0
Leryth_016864	IDI homolog	1188.67	1250.75	-0.0777014	0.830278	1	0	885.611	643.55	0.487387	0.182777	0.543444	0	1191.36	701.424	0.757879	0.233914	0.619248	0
Leryth_018349	HMGS homolog	5172.85	1809.89	1.51062	0.000397688	0.00734236	1	5819.24	738.507	3.00998	2.40679e-11	9.47707e-10	1	4854.64	791.058	2.60711	0.000765343	0.00839939	1
Leryth_023735	HMGS homolog	1618.87	739.545	1.1275	0.00317568	0.039761	1	2342.97	792.977	1.59397	3.86726e-05	0.000534686	1	2302.03	732.013	1.6436	0.0151064	0.0944863	1
Leryth_002464	HMGR homolog	1731.42	2066.21	-0.257455	0.486691	0.970813	0	2265.07	3235.69	-0.484143	0.192302	0.562795	0	1187.82	1071.34	0.145255	0.823578	1	0
Leryth_006200	HMGR homolog	266.572	34.9541	2.92769	5.47907e-13	9.49283e-11	1	1611.61	2847.3	-0.789783	0.0350133	0.173178	0	567.72	302.338	0.899073	0.171555	0.520656	0
Leryth_013014	HMGR homolog	87.1974	111.651	-0.360252	0.434738	0.941287	0	49.9253	63.604	-0.346171	0.471895	0.892726	0	752.477	160.773	2.21541	0.00798383	0.057233	1
Leryth_013111	HMGR homolog	2529.13	1518.75	0.72963	0.0516145	0.31203	0	1872.59	228.16	3.05033	7.04349e-14	3.8061e-12	1	6748.22	1713.01	1.97159	0.0034656	0.0292362	1
Leryth_013112	HMGR homolog	3858.52	4297.72	-0.111359	0.778659	1	0	4227.07	478.865	3.06511	3.17344e-12	1.40753e-10	1	12624.3	2056.61	2.65481	0.000296888	0.00377697	1
Leryth_013113	HMGR homolog	32085.6	9542.94	1.74286	0.0001987	0.00413902	1	28026.7	3675.8	2.96376	1.49804e-09	4.59371e-08	1	19191.3	530.692	5.16408	5.43238e-08	1.9616e-06	1
Leryth_014271	HMGR homolog	29375.3	8479.12	1.78698	8.31895e-05	0.00202112	1	20917.4	3500.48	2.60404	2.59968e-08	6.65426e-07	1	24215.2	10639.4	1.17968	0.131785	0.444323	0
Leryth_016323	HMGR homolog	667.182	895.802	-0.430736	0.247414	0.766577	0	864.975	1801.92	-1.02647	0.0063372	0.0444199	-1	2611.37	1387.91	0.901782	0.167654	0.513938	0
Leryth_020869	HMGR homolog	1154.68	157.384	2.88871	9.91608e-09	6.5293e-07	1	110.138	28.8971	1.90064	0.000735374	0.00713271	1	1930.39	54.0651	5.16683	1.75338e-07	5.54223e-06	1
Leryth_011320	HDS homolog	1139.32	1370.57	-0.275241	0.480993	0.967211	0	839.682	625.079	0.459487	0.241757	0.645701	0	426.852	6388.93	-3.91478	3.14442e-07	9.31265e-06	-1
Leryth_011577	HDR homolog	430.287	558.395	-0.385777	0.309574	0.828941	0	651.548	746.419	-0.162596	0.669107	0.985521	0	532.326	2989.23	-2.50273	0.000340998	0.00423133	-1
Leryth_015823	HCT homolog	2430.87	1266.59	0.936422	0.01156	0.107104	0	1499.05	556.806	1.45136	0.000118886	0.00145696	1	2032.32	202.744	3.31572	2.50683e-06	5.95984e-05	1
Leryth_003777	DXS homolog	23.3555	35.1569	-0.58773	0.180886	0.656586	0	51.5714	108.137	-1.0418	0.018203	0.103633	0	834.591	956.81	-0.208364	0.778669	1	0
Leryth_006280	DXS homolog	34.9043	80.3463	-1.20916	0.00391114	0.0468138	-1	48.242	132.53	-1.42106	0.000877582	0.00834561	-1	75.0353	2166.16	-4.85892	6.21843e-09	2.7714e-07	-1
Leryth_023243	DXS homolog	14.1607	23.013	-0.717123	0.0661304	0.36686	0	1574.46	1662.57	-0.0424794	0.907211	1	0	133.082	19.9187	2.72061	9.71344e-05	0.00144446	1
Leryth_020602	DXR homolog	575.7	1018.96	-0.828986	0.0230164	0.178922	0	367.878	463.52	-0.30164	0.410747	0.842914	0	906.087	3238.22	-1.84666	0.00461198	0.036791	-1
Leryth_026039	DHNAT homolog	5369.32	2836.72	0.926474	0.0112222	0.104674	0	5405.15	3527.45	0.623594	0.0880268	0.339769	0	14475.4	2955.8	2.31639	0.000468575	0.00557963	1
Leryth_001339	CYP98A6-like (possible rosmarinic acid biosynthesis gene)	14369.2	10198.8	0.486209	0.26414	0.788934	0	5115.24	4291.37	0.285387	0.511984	0.918238	0	1941.01	863.619	1.15854	0.13329	0.447087	0
Leryth_001340	CYP98A6-like (possible rosmarinic acid biosynthesis gene)	10092.8	7012.28	0.519665	0.212033	0.712739	0	2135.5	1613.42	0.432112	0.300634	0.722238	0	2576.68	1780.59	0.525263	0.471631	0.856184	0
Leryth_004611	CYP98A6-like (possible rosmarinic acid biosynthesis gene)	2918.01	880.18	1.72345	4.61042e-06	0.000164274	1	404.581	522.091	-0.348826	0.346857	0.772866	0	910.334	458.131	0.981122	0.129444	0.439583	0
Leryth_006600	CYP98A6 (rosmarinic acid biosynthesis gene)	10691.7	2043.75	2.37849	3.12662e-08	1.85199e-06	1	730.889	370.108	1.00919	0.0152765	0.0899874	1	1060.4	1008.03	0.0636839	0.929774	1	0
Leryth_010323	CYP98A6-like (possible rosmarinic acid biosynthesis gene)	4346.49	2174.17	0.995827	0.00753083	0.0771495	1	1708.7	692.18	1.33197	0.000425288	0.00445556	1	873.524	416.159	1.06654	0.104323	0.380939	0
Leryth_018573	CYP98A6-like (possible rosmarinic acid biosynthesis gene)	39.6724	158.803	-2.0002	9.39423e-05	0.00222199	-1	12.1669	0.685445	4.73573	2.34286e-06	4.20094e-05	1	6.37092	1101.93	-7.43927	1.29859e-10	8.33906e-09	-1
Leryth_006395	CNL homolog	1.36365	4.1157	-1.70208	0.0595944	0.3426	0	1.76649	0	4.06595	0.0617527	0.265074	0	5.66304	88.2115	-3.98747	0.00678841	0.0501961	-1
Leryth_013028	CNL homolog	1646.02	101.307	4.01697	1.42878e-20	9.90179e-18	1	124.619	0.606667	7.41228	1.15552e-27	7.11823e-25	1	23.3601	46.2399	-0.984045	0.176599	0.529851	0
Leryth_013860	CNL homolog	243.212	16.4322	3.86443	2.34801e-10	2.41967e-08	1	38.691	1.20958	5.17769	4.01566e-10	1.33635e-08	1	9.20245	41.2602	-2.16908	0.0391552	0.192442	0
Leryth_000591	CMK homolog	45.7539	78.7152	-0.789125	0.0865066	0.432626	0	113.922	151.095	-0.375856	0.414213	0.846285	0	123.879	323.679	-1.39648	0.0844486	0.330883	0
Leryth_003569	CM2 homolog	198.553	215.541	-0.121307	0.814059	1	0	12.5516	61.0198	-2.21281	0.000225916	0.00255513	-1	357.48	274.594	0.375865	0.680687	0.983848	0
Leryth_008524	CM2 homolog	1307.06	711.178	0.872058	0.0179834	0.149067	0	352.723	312.798	0.201475	0.590826	0.95278	0	1176.5	2960.78	-1.33695	0.0394062	0.193341	0
Leryth_005897	CM1 homolog	2990.76	2148.69	0.472491	0.203686	0.698204	0	413.112	346.296	0.281799	0.456206	0.878717	0	789.995	984.554	-0.325522	0.61717	0.947844	0
Leryth_022616	CM1 homolog	310.415	433.527	-0.486864	0.257567	0.779905	0	304.921	354.373	-0.190803	0.661424	0.985521	0	106.182	71.8497	0.563555	0.470119	0.854938	0
Leryth_018504	CHD homolog	4329.5	2005.83	1.10304	0.010592	0.0999392	1	2441.61	952.743	1.39262	0.0013614	0.0121905	1	1719.44	652.338	1.38451	0.0688059	0.288563	0
Leryth_020735	CHD homolog	2762.06	2794.28	-0.0237043	0.95318	1	0	2096.06	1809.93	0.242035	0.549223	0.925562	0	2152.66	1575.71	0.439356	0.534255	0.90595	0
Leryth_017428	C4H homolog	104332	34375.6	1.59247	0.000676658	0.0113541	1	11036.3	3157.92	1.83212	0.000104463	0.001298	1	12132.4	3312.2	1.86459	0.0243836	0.135594	0
Leryth_022140	C4H homolog	24195	12190.5	0.983482	0.0274794	0.20238	0	11371.5	4723.41	1.29443	0.00396038	0.0299879	1	11954.7	1829.68	2.69844	0.00105914	0.0110336	1
Leryth_000341	ADT homolog	122.88	180.137	-0.557844	0.271028	0.798763	0	108.173	86.8798	0.338593	0.517984	0.918238	0	126.711	157.216	-0.319035	0.72599	1	0
Leryth_002816	ADT homolog	7905.2	1696.99	2.21636	2.41785e-08	1.45076e-06	1	1709.77	681.388	1.33992	0.000587084	0.00588519	1	8995.04	1958.44	2.19778	0.0015264	0.0148781	1
Leryth_011765	ADT homolog	4973.8	2002.77	1.30942	0.00108192	0.0167928	1	4012.45	1365.11	1.57516	9.8324e-05	0.00122998	1	18879.9	4476.02	2.07343	0.00377385	0.0313594	1
Leryth_013902	ADT homolog	4461.47	2840.28	0.648574	0.0930236	0.452109	0	3864.89	1585.33	1.30368	0.000879338	0.00835944	1	8210.71	5185.27	0.661199	0.327078	0.72994	0
Leryth_020773	ADT homolog	116.497	114.551	0.0144838	0.974062	1	0	66.8935	79.6277	-0.229703	0.604701	0.959065	0	151.486	118.801	0.333882	0.658701	0.971988	0
Leryth_023700	ADT homolog	1.25992	0.17103	2.14482	0.308568	0.828363	0	3.85741	0.606667	2.12589	0.213259	0.59872	0	2.12364	8.5366	-2.03975	0.381889	0.783562	0
Leryth_024867	ADT homolog	697.6	457.101	0.605859	0.115095	0.514509	0	322.962	202.586	0.700962	0.0730131	0.297472	0	322.086	269.614	0.246403	0.717077	1	0
Leryth_001358	ADH homolog	12764.6	4024.39	1.65981	4.67542e-05	0.00124383	1	1661	526.991	1.66376	5.21659e-05	0.000696959	1	5686.4	5533.85	0.0367982	0.958012	1	0
Leryth_018551	ADH homolog	1480.25	478.747	1.62557	0.000125235	0.0028179	1	103.514	58.7834	0.844563	0.0735536	0.299365	0	428.268	1507.42	-1.81531	0.0151605	0.0947178	-1
Leryth_021016	ADH homolog	136.136	159.568	-0.233513	0.642048	1	0	72.2415	71.636	0.0344083	0.956394	1	0	700.094	194.208	1.84419	0.040764	0.198005	0
Leryth_002046	AAT homolog	4556.51	2677.45	0.761518	0.05715	0.333247	0	2030.73	1194.79	0.793099	0.0482751	0.220177	0	2848.51	1452.64	0.962678	0.170773	0.519535	0
Leryth_012076	AAT homolog	809.489	1045.06	-0.373087	0.316769	0.83592	0	113.312	344.858	-1.55684	6.08382e-05	0.000800425	-1	548.607	1294.72	-1.2459	0.0591158	0.258437	0
Leryth_012660	AAT homolog	426.1	527.578	-0.315088	0.384768	0.902747	0	318.308	418.104	-0.364786	0.317699	0.73692	0	353.232	1320.33	-1.91272	0.00341032	0.0288929	-1
Leryth_017098	AAT homolog	800.401	748.483	0.0908613	0.802125	1	0	795.39	520.219	0.640839	0.0794973	0.316869	0	349.693	502.948	-0.535598	0.399345	0.79539	0
Leryth_020588	AAT homolog	12318.3	8284.83	0.563367	0.193923	0.681719	0	3312.16	3897.43	-0.202078	0.640636	0.978913	0	2824.44	1541.57	0.863175	0.258084	0.653663	0
Leryth_000583	AAO4 homolog	38.6059	118.347	-1.63172	3.34862e-05	0.000936701	-1	231.964	19.1651	3.63349	6.79231e-17	5.75809e-15	1	67.2486	1405.69	-4.40531	8.67564e-09	3.76365e-07	-1
Leryth_009063	AAO4 homolog	151.216	407.224	-1.43914	0.00011496	0.00261858	-1	781.813	527.774	0.596966	0.104333	0.382112	0	130.25	168.598	-0.385811	0.550967	0.917984	0
Leryth_007068	AACT homolog	1395.18	1115.37	0.316034	0.388076	0.905456	0	1171.14	985.884	0.280484	0.445267	0.875469	0	426.144	366.362	0.207457	0.748575	1	0
Leryth_024902	AACT homolog	8471.81	4355.38	0.953516	0.0269463	0.19978	0	5353.3	2215.05	1.30647	0.0026435	0.0214772	1	5016.04	1807.62	1.46181	0.0555249	0.246668	0
Leryth_025530	AACT homolog	1320.35	981.672	0.422897	0.243055	0.760587	0	621.317	285.839	1.14917	0.00197628	0.0167742	1	1186.41	575.509	1.03649	0.104848	0.382182	0
Leryth_000173	4CLL homolog	639.455	403.052	0.657075	0.0733744	0.391167	0	647.335	34.7541	4.25705	3.13761e-23	7.00294e-21	1	1347.1	5.69106	7.93719	6.1147e-19	2.11882e-16	1
Leryth_004058	4CLL homolog	1836.78	1085.73	0.752205	0.0389755	0.257984	0	1327.39	106.321	3.68051	3.78439e-19	4.40786e-17	1	278.905	0	11.7059	5.65168e-16	9.91584e-14	1
Leryth_010519	4CLL homolog	2938.88	195.349	3.90736	7.80164e-22	6.17912e-19	1	40.942	1.81625	4.61622	1.61051e-15	1.09963e-13	1	43.1807	0.711383	5.72728	9.90064e-09	4.2224e-07	1
Leryth_018919	4CLL homolog	418.699	36.7573	3.51288	2.55689e-17	1.05791e-14	1	2251.64	113.258	4.35364	3.53709e-24	9.7081e-22	1	5098.86	9.95936	8.98739	9.1561e-22	8.46054e-19	1
Leryth_000245	4CL homolog	13706.4	2418.29	2.49899	1.56887e-08	9.79519e-07	1	327.313	47.6448	2.8075	1.00147e-09	3.15118e-08	1	489.853	293.801	0.727018	0.325792	0.728212	0
Leryth_004634	4CL homolog	23986.2	5931.39	2.01011	8.23731e-06	0.000273142	1	1104.1	210.743	2.40671	1.69377e-07	3.76829e-06	1	729.825	1535.16	-1.0835	0.159787	0.498736	0
Leryth_011976	4CL homolog	429.3	148.314	1.5277	0.000232569	0.00471274	1	133.03	54.6261	1.32311	0.00206852	0.017445	1	198.207	1131.81	-2.52447	0.000758223	0.00834738	-1
Leryth_016914	4CL homolog	22677.5	5988.36	1.91361	1.74143e-05	0.000534924	1	2591.76	1529.59	0.774665	0.0743625	0.30186	0	2394.05	2213.82	0.104163	0.890541	1	0
Leryth_022863	4CL homolog	2033.27	1880.36	0.109246	0.763244	1	0	1160.82	791.635	0.569235	0.120506	0.418879	0	1132.61	709.249	0.670408	0.293418	0.693068	0
Leryth_000003		35.3276	17.0254	1.02357	0.179244	0.654652	0	57.965	35.968	0.72568	0.36035	0.788419	0	87.0693	44.1057	0.988195	0.466921	0.852388	0
Leryth_000004		285.707	228.41	0.321846	0.512066	0.983512	0	149.716	109.997	0.472008	0.360834	0.788854	0	435.346	216.26	1.00601	0.249215	0.640335	0
Leryth_000005		251.8	344.477	-0.458902	0.219383	0.725495	0	495.525	536.002	-0.0824046	0.827117	1	0	256.961	285.265	-0.162157	0.804264	1	0
Leryth_000006		239.54	361.056	-0.600475	0.0991285	0.471103	0	499.635	989.617	-0.957645	0.00896941	0.0586694	-1	1182.87	787.501	0.575881	0.363862	0.766813	0
Leryth_000007		530.861	451.355	0.230159	0.553589	0.991796	0	630.849	707.406	-0.137098	0.726917	1	0	169.183	518.598	-1.62501	0.0199659	0.117039	0
Leryth_000008		171.284	184.698	-0.115864	0.794396	1	0	161.174	206.706	-0.330733	0.463265	0.88545	0	124.587	146.545	-0.241481	0.76055	1	0
Leryth_000009		410.15	580.557	-0.506754	0.203473	0.697647	0	238.264	225.668	0.106086	0.797719	1	0	451.628	484.452	-0.10886	0.877333	1	0
Leryth_000010		456.207	532.606	-0.228532	0.558528	0.994026	0	431.488	459.936	-0.0635849	0.873521	1	0	230.769	240.447	-0.0651356	0.931022	1	0
Leryth_000011		264.476	160.214	0.7162	0.0533349	0.317342	0	457.792	666.038	-0.507626	0.170122	0.525396	0	271.118	258.943	0.0517228	0.936958	1	0
Leryth_000012		17.1298	23.7941	-0.464964	0.515515	0.983512	0	11.1038	19.7547	-0.867688	0.286427	0.713648	0	39.6413	4.97968	2.93401	0.0423095	0.20341	0
Leryth_000013		62.0679	25.4883	1.27974	0.0626092	0.353481	0	12.2574	58.4287	-2.17754	0.0043752	0.0326105	-1	0.70788	5.69106	-2.76485	0.224983	0.605842	0
Leryth_000014		22.2923	32.7284	-0.553095	0.446507	0.946445	0	6.35109	31.7391	-2.20379	0.0108742	0.0685461	-1	25.4837	51.931	-1.03169	0.439722	0.829897	0
Leryth_000015		16.7363	19.0274	-0.11501	0.93725	1	0	2.35532	6.06667	-1.33154	0.670986	0.985521	0	2.83152	0	3.12255	1	1	0
Leryth_000016		267.18	335.351	-0.334777	0.374407	0.894427	0	416.394	559.033	-0.396929	0.294432	0.722238	0	605.946	389.838	0.625672	0.34311	0.747924	0
Leryth_000017		1407.4	2307.01	-0.710591	0.055686	0.326659	0	3699.8	5201.78	-0.482007	0.192954	0.564169	0	5802.5	2087.2	1.49368	0.0229168	0.129701	0
Leryth_000018		148.193	196.785	-0.414375	0.380391	0.898349	0	165.068	114.376	0.549125	0.257893	0.672535	0	248.466	268.903	-0.118282	0.887761	1	0
Leryth_000019		668.479	674.019	0.0847572	0.918665	1	0	894.917	26.7323	4.81004	4.30774e-06	7.33212e-05	1	0	0	0	1	1	0
Leryth_000020		213.268	173.232	0.297763	0.604897	1	0	195.985	12.2244	4.0349	1.40832e-08	3.76833e-07	1	2.12364	13.5163	-2.64613	0.0960469	0.361019	0
Leryth_000022		118.23	248.644	-1.07511	0.0281048	0.205783	0	52.1476	53.0741	0.0135908	1	1	0	128.126	150.102	-0.235381	0.790725	1	0
Leryth_000023		56.5769	43.3959	0.376603	0.523447	0.983512	0	58.7517	82.9178	-0.47574	0.435965	0.868078	0	172.015	75.4066	1.17922	0.257415	0.652609	0
Leryth_000024		510.181	269.507	0.917036	0.0175253	0.146375	0	347.259	50.4299	2.81115	2.13493e-11	8.47885e-10	1	535.866	330.082	0.688361	0.306882	0.708451	0
Leryth_000025		101.542	67.2178	0.59101	0.258215	0.78063	0	288.095	24.3824	3.56856	1.73378e-09	5.27575e-08	1	30.4389	54.0651	-0.839205	0.380936	0.782681	0
Leryth_000026		39.5615	14.7781	1.43293	0.087921	0.437019	0	20.2363	5.59881	1.74126	0.117926	0.41187	0	3.5394	2.13415	0.817919	1	1	0
Leryth_000027		198.532	153.252	0.370187	0.402779	0.917531	0	248.783	147.626	0.782768	0.0815692	0.322243	0	184.049	192.073	-0.074501	0.92569	1	0
Leryth_000028		593.099	209.624	1.49433	0.000457233	0.00825192	1	174.772	40.3047	2.14163	2.19783e-06	3.95368e-05	1	250.59	5.69106	5.5185	4.37472e-09	2.02795e-07	1
Leryth_000029		112.756	96.6781	0.222171	0.649997	1	0	101.092	307.361	-1.58493	0.00146006	0.0129518	-1	73.6196	377.744	-2.36036	0.00804328	0.0575252	-1
Leryth_000030		1770.39	1885.44	-0.095215	0.798211	1	0	1622.56	1899.6	-0.197475	0.596689	0.955512	0	1171.54	739.127	0.657359	0.315118	0.716638	0
Leryth_000031		374.664	453.69	-0.276259	0.539726	0.98591	0	387.895	646.545	-0.708262	0.11995	0.417572	0	336.951	340.041	-0.012515	0.990351	1	0
Leryth_000032		1055.37	1722.36	-0.708307	0.0516345	0.31203	0	787.144	791.671	0.0152549	0.969475	1	0	3821.14	1905.08	0.999943	0.117065	0.411836	0
Leryth_000033		0.764231	0.867888	-0.0695199	1	1	0	5.17343	0	3.13893	0.302435	0.722238	0	0	11.3821	-5.09821	0.27229	0.668936	0
Leryth_000034		2.86203	4.51309	-0.673648	0.504953	0.981412	0	6.9881	6.88717	0.0513473	1	1	0	23.3601	54.0651	-1.20145	0.404115	0.800139	0
Leryth_000035		27.3296	33.2559	-0.292628	0.682279	1	0	6.30292	4.468	0.496991	0.785043	1	0	19.1128	22.0529	-0.204238	0.910512	1	0
Leryth_000036		10.4642	8.61951	0.240983	0.749309	1	0	7.61327	0	4.64921	0.000114834	0.00141229	1	2.12364	1.42277	0.558106	0.769044	1	0
Leryth_000037		34.339	24.3922	0.476833	0.338627	0.859858	0	119.368	66.9965	0.863822	0.0821608	0.323842	0	33.2704	39.1261	-0.228601	0.798663	1	0
Leryth_000038		5918.43	7264.77	-0.28646	0.526541	0.983512	0	60585.4	134561	-1.1346	0.0131218	0.0799698	-1	49260	54728.8	-0.151004	0.848846	1	0
Leryth_000039		71.4832	68.616	0.0532268	0.908276	1	0	122.677	132.149	-0.0805357	0.862836	1	0	72.2038	160.773	-1.16719	0.146633	0.474473	0
Leryth_000040		0.733236	0	2.61729	0.535623	0.983512	0	0	0	0	1	1	0	0	0	0	1	1	0
Leryth_000041		10.6094	16.932	-0.693078	0.814213	1	0	0	12.74	-2.67914	0.533926	0.918238	0	7.0788	145.834	-4.18995	0.0492821	0.226897	0
Leryth_000042		1503.05	1093.77	0.454164	0.211232	0.71123	0	1044.87	825.411	0.365041	0.31774	0.736953	0	1122.7	1032.93	0.113647	0.858563	1	0
Leryth_000043		44.1011	47.9268	-0.120093	0.885347	1	0	7.01828	13.8794	-1.05835	0.415805	0.848542	0	30.4389	9.24798	1.71051	0.246996	0.638077	0
Leryth_000044		155.075	177.266	-0.198234	0.688816	1	0	118.266	115.602	0.0600677	0.912979	1	0	145.823	117.378	0.304153	0.736144	1	0
Leryth_000045		109.827	111.528	-0.0283885	0.945766	1	0	123.307	159.626	-0.337575	0.415717	0.848542	0	113.969	46.9513	1.27015	0.0840807	0.330095	0
Leryth_000046		1319.35	1466.24	-0.156822	0.670578	1	0	810.335	694.721	0.248819	0.503845	0.916836	0	4320.19	2481.3	0.792407	0.220413	0.598579	0
Leryth_000047		125.266	190.277	-0.606566	0.279734	0.8065	0	35.8701	52.6107	-0.498394	0.411912	0.844196	0	82.822	34.1464	1.26738	0.223389	0.603916	0
Leryth_000048		19.5001	74.7861	-1.9493	0.000658048	0.0111038	-1	21.8407	207.388	-3.2193	1.20891e-07	2.76048e-06	-1	250.59	189.228	0.400657	0.676234	0.981525	0
Leryth_000049		56.4194	69.4319	-0.303552	0.528665	0.983512	0	131.005	157.035	-0.231745	0.631589	0.973937	0	125.295	60.4676	1.03125	0.225078	0.605842	0
Leryth_000050		2088.96	949.554	1.13483	0.00276682	0.0356739	1	9653.87	357.688	4.78604	1.73001e-27	1.02037e-24	1	270.41	93.1912	1.53557	0.026125	0.143064	0
Leryth_000051		0	0	0	1	1	0	10.0101	0	1.84863	1	1	0	26.1916	0	4.49895	0.389564	0.785487	0
Leryth_000052		99.8967	96.9933	0.0559775	0.937755	1	0	4.50624	3.6175	0.391899	1	1	0	2069.13	37.7033	5.77715	1.69286e-05	0.00031794	1
Leryth_000053		19202.4	8703.97	1.13677	0.00835023	0.083325	1	4327.18	146.529	4.91811	2.19463e-22	4.43452e-20	1	1909.15	898.477	1.08075	0.152378	0.485175	0
Leryth_000054		68.4419	17.0237	1.95356	0.0668571	0.369634	0	12.3654	5.46001	0.740864	1	1	0	6.37092	7.11383	-0.0967831	1	1	0
Leryth_000055		359.623	220.184	0.710914	0.0830286	0.421468	0	361.847	1202.12	-1.73316	3.74545e-05	0.000519138	-1	2874.7	1121.85	1.35836	0.0586197	0.256876	0
Leryth_000056		227.359	476.71	-1.07797	0.00323355	0.0402141	-1	392.436	462.693	-0.200913	0.581472	0.94695	0	322.793	585.468	-0.872521	0.170937	0.519805	0
Leryth_000057		685.026	625.494	0.131996	0.767452	1	0	1026.54	52.1592	4.323	2.83015e-16	2.19147e-14	1	60.8777	12.8049	2.25631	0.015491	0.096284	1
Leryth_000058		230.973	100.218	1.19833	0.0276807	0.203484	0	35.0787	28.2679	0.30816	0.598934	0.956673	0	59.462	60.4676	-0.0239564	0.988248	1	0
Leryth_000059		64.1176	56.9224	0.194709	0.809463	1	0	63.6853	51.648	0.306351	0.772966	1	0	21.9443	34.8578	-0.632032	0.78285	1	0
Leryth_000060		237.505	212.395	0.153467	0.699724	1	0	474.082	71.409	2.76989	1.12596e-10	4.02225e-09	1	410.571	297.358	0.453277	0.515467	0.893022	0
Leryth_000061		2596.83	1384.81	0.900003	0.0197753	0.160103	0	2118.41	1506.17	0.521322	0.175592	0.535605	0	1334.35	2240.86	-0.755924	0.261835	0.658592	0
Leryth_000062		4587.07	5286.89	-0.196188	0.588118	1	0	2192.48	1908.74	0.219766	0.548776	0.925211	0	288.815	97.4595	1.57805	0.0206426	0.119985	0
Leryth_000063		919.959	630.66	0.539098	0.143907	0.583862	0	427.619	431.463	0.0168134	0.965962	1	0	457.999	337.196	0.431882	0.506132	0.885539	0
Leryth_000064		69.8933	65.4923	0.0897358	0.852572	1	0	19.9184	77.7579	-1.90359	0.00018825	0.00218254	-1	203.87	69.0042	1.54898	0.0704075	0.29372	0
Leryth_000065		204.943	179.369	0.189515	0.629789	1	0	141.541	693.976	-2.27698	3.54293e-08	8.88008e-07	-1	643.463	554.879	0.204293	0.766021	1	0
Leryth_000066		104.064	189.534	-0.871252	0.0190948	0.156052	0	231.235	729.914	-1.62293	1.69917e-05	0.000255993	-1	2016.04	1322.46	0.5983	0.350725	0.754201	0
Leryth_000067		1598.62	1040.13	0.616561	0.099461	0.472244	0	1455.08	729.785	1.02591	0.00684848	0.047249	1	80.6984	34.8578	1.19522	0.102488	0.376351	0
Leryth_000068		2.93923	5.69159	-0.986501	0.200726	0.692549	0	32.0387	10.9323	1.55872	0.0252464	0.134407	0	25.4837	542.785	-4.42064	0.00031408	0.00395216	-1
Leryth_000069		1145.65	1429.38	-0.322992	0.374506	0.894444	0	2748.75	1911.1	0.547973	0.133192	0.448793	0	845.209	1269.11	-0.589205	0.355838	0.759484	0
Leryth_000070		6.36786	13.7358	-1.09875	0.108818	0.499347	0	53.5748	48.4363	0.147074	0.820365	1	0	4.24728	868.599	-7.62209	1.6498e-07	5.2689e-06	-1
Leryth_000071		104.025	96.856	0.100393	0.852668	1	0	78.6641	82.1031	-0.0415837	0.952539	1	0	92.7323	62.6017	0.564042	0.554085	0.92041	0
Leryth_000072		371.169	526.647	-0.510831	0.176626	0.65179	0	241.14	290.533	-0.241576	0.527651	0.918238	0	836.715	751.22	0.145457	0.825858	1	0
Leryth_000073		78.9594	76.9452	0.0337408	0.938277	1	0	129.683	124.82	0.0846865	0.844135	1	0	63.7092	108.842	-0.783928	0.299794	0.699794	0
Leryth_000074		623.835	652.709	-0.0716392	0.843541	1	0	475.697	550.771	-0.179098	0.623648	0.968849	0	619.395	532.826	0.207458	0.74408	1	0
Leryth_000075		2640.09	2616.82	0.0100954	0.978338	1	0	1633.28	1908.97	-0.196528	0.593712	0.954074	0	876.356	696.444	0.328703	0.610954	0.944813	0
Leryth_000076		2705.04	865.91	1.63621	1.45856e-05	0.000458941	1	339.055	9.31009	5.22772	2.04966e-28	1.67113e-25	1	504.719	94.6139	2.40683	0.000419272	0.00507538	1
Leryth_000077		389.083	171.955	1.17301	0.00568716	0.0620196	1	76.796	98.9433	-0.346607	0.428251	0.861568	0	491.977	721.342	-0.561	0.444958	0.834779	0
Leryth_000078		680.213	544.859	0.313208	0.387207	0.904894	0	343.871	520.715	-0.565313	0.121345	0.421001	0	315.715	214.838	0.544514	0.392379	0.787839	0
Leryth_000079		493.533	355.471	0.468041	0.293175	0.819346	0	239.749	176.43	0.47042	0.304382	0.723746	0	0	0	0	1	1	0
Leryth_000080		735.549	348.794	1.07947	0.0264677	0.197075	0	189.762	186.038	0.0420417	0.948816	1	0	128.834	37.7033	1.76587	0.0533075	0.240321	0
Leryth_000081		476.133	528.313	-0.154345	0.677758	1	0	703.938	1245.56	-0.796195	0.0332359	0.166276	0	723.454	338.618	1.08754	0.0977341	0.364757	0
Leryth_000082		1598.98	1762.63	-0.144682	0.700993	1	0	643.363	379.24	0.78379	0.0409262	0.195342	0	12564.2	5003.87	1.32217	0.0477666	0.222208	0
Leryth_000083		306.645	506.163	-0.73384	0.0456848	0.287694	0	325.691	219.091	0.605532	0.101599	0.376728	0	179.802	91.7684	0.961669	0.139525	0.459683	0
Leryth_000084		121.613	71.823	0.74674	0.0871756	0.434717	0	125.73	125.271	0.0342151	0.940687	1	0	0.70788	1.42277	-1.03975	0.604402	0.94032	0
Leryth_000085		14.9025	0	3.12346	0.302708	0.823963	0	32.9745	0	2.63722	0.535139	0.918238	0	29.731	0	4.03725	0.592426	0.931826	0
Leryth_000086		0	0	0	1	1	0	2.94415	0	1.84869	1	1	0	0	0	0	1	1	0
Leryth_000087		920.356	522.321	0.810358	0.0263275	0.196507	0	573.509	211.545	1.47171	7.77374e-05	0.000996742	1	352.524	300.915	0.216555	0.734426	1	0
Leryth_000088		341.899	190.542	0.837824	0.0862832	0.431821	0	84.368	69.9912	0.274076	0.60204	0.958238	0	317.13	129.472	1.2844	0.140179	0.461017	0
Leryth_000089		1570.51	337.017	2.21378	0.000108541	0.00250469	1	472.703	125.47	1.88865	0.00158614	0.0138597	1	617.98	81.809	2.93652	0.00597314	0.0452903	1
Leryth_000090		3.7607	3.9464	-0.0500508	1	1	0	13.2127	1.8125	3.22392	0.000589725	0.00590172	1	13.4497	239.025	-4.15321	0.00178537	0.0169668	-1
Leryth_000091		1305.41	566.618	1.19892	0.00109834	0.0169622	1	560.554	246.031	1.21757	0.00102344	0.00952123	1	666.823	870.021	-0.393402	0.535544	0.907314	0
Leryth_000092		144.85	102.415	0.493845	0.322644	0.842847	0	49.1195	3.02959	4.13201	2.65285e-09	7.89051e-08	1	368.806	503.659	-0.456004	0.601353	0.93799	0
Leryth_000093		1701.94	2084.52	-0.272887	0.482615	0.967976	0	1151.61	4309.39	-1.87794	2.99119e-06	5.25802e-05	-1	808.399	487.297	0.746072	0.284436	0.68273	0
Leryth_000094		1628.9	1861.68	-0.194951	0.59271	1	0	640.955	967.365	-0.563234	0.12702	0.434385	0	632.845	594.005	0.0877396	0.893607	1	0
Leryth_000095		0.717738	0.17103	1.90152	0.308617	0.828363	0	0.913251	1.29211	0.350857	1	1	0	3.5394	4.97968	-0.32499	1	1	0
Leryth_000096		131.699	9.67203	3.70251	1.9516e-09	1.53259e-07	1	44.271	20.0682	1.07839	0.165782	0.517765	0	8641.1	1955.59	2.16464	0.0115018	0.0755551	1
Leryth_000097		4.989	4.88066	-0.0417602	0.970084	1	0	7.246	3.01834	1.27208	0.157766	0.502038	0	18.4049	14.939	0.326192	0.827251	1	0
Leryth_000098		114.203	98.6659	0.211875	0.717626	1	0	51.541	50.744	-0.0121207	1	1	0	368.806	87.5001	2.07164	0.0531986	0.239948	0
Leryth_000099		101.54	394.745	-1.96424	2.93091e-07	1.42041e-05	-1	100.742	296.941	-1.51852	6.57045e-05	0.000857127	-1	2879.66	1361.59	1.06758	0.101268	0.373339	0
Leryth_000100		417.825	124.501	1.74487	6.40556e-06	0.000218681	1	346.259	79.7873	2.12699	1.79481e-07	3.97395e-06	1	9516.74	1779.17	2.41606	0.000387734	0.00473497	1
Leryth_000101		367.813	394.331	-0.108012	0.768537	1	0	268.289	388.668	-0.504622	0.172821	0.529777	0	530.91	363.517	0.535077	0.405054	0.801577	0
Leryth_000102		36.8511	53.6381	-0.512071	0.635024	1	0	23.7232	22.2022	0.00439953	1	1	0	39.6413	49.0854	-0.274749	1	1	0
Leryth_000104		192.827	162.543	0.237654	0.537969	0.984995	0	179.309	137.469	0.408358	0.294637	0.722238	0	106.182	155.081	-0.552453	0.415364	0.811369	0
Leryth_000105		1347.49	2029.22	-0.595092	0.107367	0.49531	0	3677.01	2614.9	0.523258	0.157123	0.500758	0	278.905	106.707	1.38138	0.0399227	0.195048	0
Leryth_000106		885.784	97.5245	3.17598	2.79487e-12	4.42661e-10	1	129.202	39.5678	1.73668	0.000135548	0.00163442	1	445.965	199.187	1.15621	0.119767	0.417987	0
Leryth_000107		408.474	373.182	0.12448	0.75495	1	0	255.923	232.571	0.169283	0.676726	0.987447	0	233.601	237.602	-0.0314059	0.965754	1	0
Leryth_000108		0	0	0	1	1	0	7.12598	0	5.08312	0.00734256	0.0501247	1	9.20245	5.69106	0.753871	0.668931	0.978253	0
Leryth_000109		12636.7	541.224	4.54211	2.62721e-22	2.42763e-19	1	3449.27	2665.7	0.39637	0.327879	0.749409	0	8128.59	5654.07	0.519602	0.46333	0.849244	0
Leryth_000110		233.354	139.736	0.812894	0.287453	0.813361	0	2107.07	1221.2	0.768284	0.256641	0.670215	0	0	36.2805	-4.74352	0.346539	0.750824	0
Leryth_000111		1531.37	1114.11	0.474641	0.311153	0.829533	0	3888.3	2489.14	0.625445	0.182451	0.542791	0	0	99.5936	-7.3125	0.000951172	0.0101102	-1
Leryth_000112		0	0	0	1	1	0	20.6091	0	2.63733	0.535566	0.918238	0	0	0	0	1	1	0
Leryth_000113		3571.54	3115.19	0.193039	0.623287	1	0	2588.72	2546.73	0.053004	0.893428	1	0	3443.84	2183.23	0.650845	0.3455	0.749422	0
Leryth_000114		640.292	358.147	0.830582	0.0227001	0.177404	0	391.473	432.88	-0.11282	0.758348	1	0	128.126	466.667	-1.87844	0.00413934	0.0337987	-1
Leryth_000115		18.6234	35.7303	-0.945861	0.112197	0.506387	0	4.27201	17.3206	-1.9056	0.00713229	0.0489392	-1	162.813	179.98	-0.154531	0.883566	1	0
Leryth_000116		255.374	241.51	0.0699078	0.863143	1	0	97.7407	34.2456	1.5492	0.000294262	0.00322039	1	116.092	175	-0.600478	0.400321	0.796116	0
Leryth_000117		21.5999	27.8604	-0.366234	0.557564	0.993523	0	81.4702	148.032	-0.842533	0.160686	0.508549	0	0	64.0245	-9.71408	7.93799e-06	0.000162879	-1
Leryth_000118		16.2825	29.8193	-0.88142	0.0524288	0.314584	0	386.774	338.449	0.216926	0.614475	0.963342	0	418.357	147.256	1.49509	0.0508068	0.232143	0
Leryth_000119		80.4203	107.278	-0.416707	0.356974	0.877139	0	191.427	212.05	-0.124116	0.789366	1	0	167.06	458.842	-1.4646	0.0673382	0.284022	0
Leryth_000120		839.634	612.905	0.447404	0.229679	0.7406	0	300.996	265.574	0.210544	0.57861	0.945009	0	340.491	358.537	-0.0840955	0.899086	1	0
Leryth_000121		198.005	570.04	-1.49204	0.00173799	0.0246944	-1	104.684	147.322	-0.464177	0.367973	0.798397	0	5185.22	865.753	2.59528	0.00251421	0.0225117	1
Leryth_000122		2.29332	1.55032	0.684857	0.484071	0.968927	0	1.04546	1.28836	0.752359	0.736024	1	0	3.5394	49.7968	-3.73126	0.019044	0.113069	0
Leryth_000123		0	0	0	1	1	0	1.76649	0	1.84869	1	1	0	0	0	0	1	1	0
Leryth_000124		1303.03	2004.49	-0.618119	0.0923985	0.450324	0	2870.6	1992.02	0.54169	0.141251	0.468691	0	317.838	815.956	-1.35665	0.0396554	0.194206	0
Leryth_000125		1298.38	1123.48	0.20478	0.603595	1	0	2353.35	2854.43	-0.243248	0.537405	0.919727	0	724.162	3251.73	-2.17738	0.00245227	0.0220927	-1
Leryth_000126		188.899	99.9331	0.915288	0.0299996	0.216005	0	311.97	478.397	-0.585382	0.163692	0.514303	0	46.0122	263.923	-2.52167	0.00124494	0.0125904	-1
Leryth_000127		20.8029	55.847	-1.40308	0.107951	0.49701	0	12.4255	0	3.79573	0.103622	0.380614	0	195.375	54.7765	1.86057	0.209859	0.582973	0
Leryth_000128		1599.95	1461.29	0.125073	0.742305	1	0	2109.91	2436.32	-0.177132	0.641952	0.97965	0	1499.29	839.432	0.828412	0.215876	0.591978	0
Leryth_000129		44.1897	102.891	-1.22981	0.00698267	0.0730796	-1	397.277	168.05	1.26759	0.00504118	0.0367155	1	9.91033	431.098	-5.41114	1.38503e-08	5.72197e-07	-1
Leryth_000130		808.972	714.742	0.173107	0.641171	1	0	688.666	680.673	0.043549	0.908871	1	0	268.995	273.171	-0.0300754	0.967849	1	0
Leryth_000131		1973.65	1703.26	0.219135	0.594636	1	0	944.717	1083.09	-0.181019	0.666742	0.985521	0	962.717	1413.52	-0.539768	0.457567	0.845333	0
Leryth_000132		352.21	247.598	0.50224	0.252229	0.773187	0	170.457	157.798	0.133941	0.765972	1	0	298.726	294.513	0.0131128	0.991535	1	0
Leryth_000133		86.0059	98.0129	-0.199228	0.617912	1	0	2090.68	2650.32	-0.311406	0.431499	0.863902	0	300.141	283.13	0.0710209	0.91954	1	0
Leryth_000134		500.886	296.932	0.753837	0.0971994	0.464964	0	270.002	285.948	-0.0545747	0.916336	1	0	833.883	511.484	0.705866	0.375042	0.777195	0
Leryth_000135		0	0	0	1	1	0	0	0	0	1	1	0	0	34.1464	-4.69714	0.389872	0.785487	0
Leryth_000136		34.3595	38.7101	-0.163737	0.808971	1	0	17.3105	1.20958	4.10119	4.96419e-05	0.00066705	1	225.106	69.7155	1.68435	0.139892	0.460289	0
Leryth_000137		0	0	0	1	1	0	4.71065	0	1.84849	1	1	0	0	74.6952	-6.76919	0.0412534	0.199544	0
Leryth_000138		14.9262	16.6485	-0.144004	0.900604	1	0	1.17766	0	1.84818	1	1	0	16.9891	0	6.54706	0.0438284	0.208865	0
Leryth_000139		1935.76	3273.92	-0.763562	0.0642422	0.359624	0	1564.38	1727.06	-0.10729	0.794344	1	0	1181.45	1382.22	-0.238582	0.74014	1	0
Leryth_000140		449.41	364.038	0.295661	0.414846	0.92779	0	378.763	208.459	0.898689	0.014366	0.0856959	1	271.118	192.073	0.482732	0.448423	0.838039	0
Leryth_000141		47.8274	158.089	-1.72588	5.42967e-05	0.00140014	-1	156.201	293.025	-0.873964	0.0375515	0.182978	0	736.904	224.797	1.70188	0.0219309	0.125547	0
Leryth_000142		1958.39	2129.76	-0.122885	0.734743	1	0	803.291	779.928	0.0712831	0.847757	1	0	2566.07	1490.35	0.780785	0.220116	0.598094	0
Leryth_000143		846.494	1189.76	-0.461509	0.401791	0.91651	0	925.598	405.8	1.18178	0.0397419	0.191298	0	274.658	187.094	0.592784	0.583961	0.931826	0
Leryth_000144		4.90321	13.3631	-1.47492	0.00505644	0.0568639	-1	109.043	247.791	-1.14973	0.0169482	0.0978387	-1	65.125	128.76	-0.987141	0.242469	0.631897	0
Leryth_000145		536.63	576.249	-0.111161	0.773009	1	0	1016.19	966.319	0.103955	0.787653	1	0	594.62	439.635	0.422813	0.531067	0.904282	0
Leryth_000146		5.9131	22.5651	-1.62212	0.447908	0.947098	0	41.4295	30.1596	0.410968	1	1	0	773.713	622.46	0.305375	0.850171	1	0
Leryth_000147		317.498	381.719	-0.27506	0.487367	0.971423	0	1392.48	1836.67	-0.36568	0.355622	0.783017	0	410.571	1736.49	-2.09375	0.00357515	0.0299707	-1
Leryth_000148		0	0	0	1	1	0	84.8512	52.0159	0.671448	0.467652	0.888965	0	9.20245	10.6707	-0.104522	1	1	0
Leryth_000149		11127.1	8314.84	0.512002	0.188951	0.671822	0	460543	55376.2	3.09095	1.13679e-13	6.00247e-12	1	55526.1	1768.5	4.95043	6.28191e-10	3.47586e-08	1
Leryth_000150		0	0	0	1	1	0	0	0	0	1	1	0	12.034	1410.67	-6.73329	0.000228988	0.00302465	-1
Leryth_000151		32.2003	159.761	-2.3152	2.54717e-05	0.000740923	-1	106.851	93.887	0.208504	0.704019	1	0	77.8669	702.135	-3.17843	0.00133245	0.0133132	-1
Leryth_000152		323.239	232.354	0.468803	0.217554	0.721956	0	316.346	366.02	-0.179923	0.639	0.977556	0	387.211	436.078	-0.183302	0.783189	1	0
Leryth_000153		28.2577	20.0706	0.499845	0.377586	0.896319	0	21.7212	20.8491	0.113745	0.8566	1	0	17.697	71.8497	-2.03172	0.0489474	0.225994	0
Leryth_000154		678.921	205.77	1.718	0.000245116	0.00493812	1	49.896	8.51314	2.64295	8.49642e-06	0.000137415	1	283.86	137.297	1.04414	0.202331	0.570409	0
Leryth_000155		884.421	619.421	0.506923	0.16238	0.621511	0	263.834	224.176	0.263831	0.472275	0.893099	0	516.753	676.525	-0.39877	0.529685	0.903594	0
Leryth_000156		40.4091	31.6681	0.35077	0.593295	1	0	55.7839	45.6608	0.314134	0.641558	0.979381	0	26.1916	69.0042	-1.41803	0.232665	0.617492	0
Leryth_000157		816.988	559.246	0.538621	0.141491	0.578748	0	732.645	688.166	0.12068	0.742823	1	0	1264.27	594.716	1.07625	0.0951958	0.358845	0
Leryth_000158		4.01792	4.18377	0.084994	1	1	0	2.03706	16.1185	-2.9585	0.0561545	0.246736	0	0	0	0	1	1	0
Leryth_000159		1840.87	2023.07	-0.139851	0.704739	1	0	1154.16	1001.97	0.233622	0.529917	0.918238	0	2655.97	1828.97	0.531761	0.410524	0.807101	0
Leryth_000160		141.887	132.661	0.0892356	0.852398	1	0	30.9976	54.4054	-0.777246	0.12449	0.428428	0	203.87	51.2196	1.97887	0.0237796	0.133251	0
Leryth_000161		169.232	214.598	-0.304472	0.672268	1	0	57.8974	53.205	0.0775907	0.937447	1	0	232.185	172.866	0.456567	0.725201	1	0
Leryth_000162		1641.08	1068.54	0.625666	0.11942	0.526129	0	1922.26	1820.51	0.0867596	0.830876	1	0	1957.29	1936.38	0.0306501	0.966738	1	0
Leryth_000163		85.0608	89.5392	-0.0774848	0.879321	1	0	81.9453	79.0248	0.0840353	0.875487	1	0	155.734	130.183	0.252069	0.776568	1	0
Leryth_000164		538.873	665.815	-0.301354	0.486955	0.97103	0	574.178	898.444	-0.620419	0.157778	0.502038	0	260.5	564.838	-1.11184	0.149921	0.480791	0
Leryth_000165		1840.61	2267.4	-0.291032	0.422309	0.933949	0	3211.49	4664.01	-0.518768	0.153931	0.494337	0	873.524	1525.92	-0.79425	0.214081	0.589393	0
Leryth_000166		12.9507	5.54266	1.2272	0.0740595	0.393648	0	30.2109	56.533	-0.866869	0.196188	0.569923	0	37.5177	48.374	-0.380151	0.749015	1	0
Leryth_000167		1300.09	1387.58	-0.1003	0.795537	1	0	2124.25	3363.07	-0.631121	0.104227	0.381926	0	915.997	753.355	0.272105	0.688597	0.986389	0
Leryth_000168		1471.28	1366.33	0.10257	0.776869	1	0	226.589	194.065	0.257087	0.500111	0.914786	0	937.234	247.561	1.91252	0.00352497	0.0296377	1
Leryth_000169		352.639	255.477	0.461191	0.311877	0.830096	0	160.561	205.652	-0.335155	0.474509	0.894407	0	65.125	83.9432	-0.375957	0.655594	0.970254	0
Leryth_000170		181.218	123.733	0.549158	0.357807	0.877924	0	10.1301	4.3067	1.25077	0.187477	0.553113	0	41.0571	110.264	-1.42845	0.192225	0.55559	0
Leryth_000171		714.008	699.333	0.0258837	0.946023	1	0	726.66	822.672	-0.151083	0.69153	0.99732	0	571.967	293.801	0.956487	0.1517	0.484199	0
Leryth_000172		81.5576	114.92	-0.496716	0.257361	0.779905	0	372.765	698.799	-0.883898	0.0415587	0.197472	0	328.457	986.688	-1.59156	0.0380018	0.188122	0
Leryth_000174		0.594045	0.844072	-0.677032	0.494825	0.975596	0	3.35876	0.602917	2.49218	0.0051124	0.0371386	1	1756.25	56.1993	4.95166	1.13321e-08	4.78869e-07	1
Leryth_000175		30.3684	33.2559	-0.133489	0.821337	1	0	75.2933	80.8485	-0.0740851	0.911209	1	0	74.3274	54.0651	0.450596	0.655866	0.970416	0
Leryth_000176		15.4989	42.4376	-1.46791	0.0015601	0.0225717	-1	33.858	3.3447	3.32481	7.28291e-09	2.027e-07	1	794.242	517.175	0.606418	0.43522	0.82669	0
Leryth_000177		315.808	61.2209	2.36273	7.7004e-10	6.93061e-08	1	158.698	38.6096	2.04962	3.02531e-07	6.49107e-06	1	3662.57	4008.64	-0.139511	0.824964	1	0
Leryth_000178		296.425	208.755	0.499266	0.220496	0.727664	0	244.696	203.39	0.29622	0.470724	0.891816	0	322.086	332.216	-0.0542316	0.940544	1	0
Leryth_000179		223.314	154.537	0.525047	0.173171	0.645487	0	416.083	704.424	-0.73536	0.0570794	0.24981	0	1691.13	435.366	1.94778	0.00476828	0.0377877	1
Leryth_000180		197.614	161.942	0.28031	0.490679	0.973764	0	218.451	146.406	0.612594	0.137051	0.458382	0	87.7772	140.142	-0.689494	0.338405	0.74295	0
Leryth_000181		70.6774	50.0113	0.558594	0.51972	0.983512	0	51.4467	34.7295	0.530753	0.663469	0.985521	0	182.633	81.0977	1.21001	0.438299	0.828925	0
Leryth_000182		68.7959	55.7855	0.301832	0.574457	1	0	90.5862	61.0525	0.599558	0.274601	0.697664	0	113.969	68.2928	0.736047	0.438749	0.829247	0
Leryth_000183		99.9048	158.771	-0.675011	0.0783783	0.405889	0	1301.92	596.672	1.16228	0.0025817	0.0210492	1	480.651	1096.24	-1.20303	0.0742135	0.30451	0
Leryth_000184		64.9039	109.22	-0.752953	0.0806886	0.413603	0	2123.12	909.996	1.24727	0.00266541	0.0216117	1	438.178	1072.05	-1.28796	0.0769999	0.31252	0
Leryth_000185		0.70224	0	3.13011	0.268232	0.794665	0	38.6652	27.2094	0.478177	0.430211	0.863394	0	4975.69	7.11383	9.48171	2.47443e-15	3.96495e-13	1
Leryth_000186		0	0	0	1	1	0	0	0	0	1	1	0	54.5068	0	5.35861	0.202044	0.57019	0
Leryth_000187		0.52668	1.6771	-1.32393	0.670429	1	0	16.951	45.2444	-1.47857	0.162676	0.512391	0	19.8207	0	6.25943	0.0748016	0.30656	0
Leryth_000188		2.98452	5.81502	-0.870178	0.741007	1	0	12.9491	51.7933	-2.02903	0.092437	0.352088	0	0	0	0	1	1	0
Leryth_000189		85.3751	93.8717	-0.144986	0.76689	1	0	215.06	135.93	0.683927	0.164002	0.514648	0	47.428	46.2399	0.021183	0.987216	1	0
Leryth_000190		213.587	208.928	0.0266527	0.953453	1	0	324.856	122.321	1.43125	0.0016212	0.0141236	1	186.88	342.175	-0.877539	0.257842	0.65323	0
Leryth_000191		322.426	501.199	-0.623036	0.30595	0.826267	0	183.904	101.989	0.870068	0.192469	0.563048	0	149.363	95.3253	0.671662	0.545451	0.913401	0
Leryth_000192		1996.17	1811.35	0.203506	0.732707	1	0	71.6577	5.42625	3.21031	0.0108734	0.0685461	1	455.875	175	1.41534	0.211159	0.584887	0
Leryth_000193		0.17556	1.48225	-2.11231	0.155195	0.605852	0	1.26785	2.58047	-0.739436	0.777931	1	0	1.41576	101.728	-6.39844	0.000448036	0.00538036	-1
Leryth_000194		1018.12	517.719	0.968045	0.00920828	0.0900397	1	477.651	151.998	1.68286	9.86746e-06	0.000156575	1	295.894	762.603	-1.37858	0.0355095	0.179268	0
Leryth_000195		97.4849	84.7701	0.199225	0.762115	1	0	29.1354	22.5903	0.373874	0.614803	0.963478	0	74.3274	81.809	-0.150477	0.907538	1	0
Leryth_000196		720.24	240.09	1.57989	8.04608e-05	0.00195998	1	66.2622	2.49795	4.9353	7.73202e-19	8.64271e-17	1	44.5965	24.8984	0.839996	0.248908	0.639954	0
Leryth_000197		1458.48	465.471	1.64402	0.000134564	0.00298898	1	132.137	43.955	1.5792	0.000717179	0.00697332	1	50.9674	15.6504	1.69184	0.0500469	0.229521	0
Leryth_000198		74.2741	33.4405	1.14341	0.0167844	0.14194	0	58.6942	5.92892	3.31785	2.12112e-08	5.5026e-07	1	1453.99	360.671	2.00369	0.0168068	0.10277	0
Leryth_000199		20.7415	15.1789	0.452111	0.363272	0.884288	0	54.301	34.0467	0.674214	0.175207	0.534668	0	129.542	93.9026	0.451311	0.598222	0.935377	0
Leryth_000200		0	0	0	1	1	0	3.53299	6.85445	-0.880688	1	1	0	0	4.2683	-3.21933	1	1	0
Leryth_000201		6702.09	6910.49	-0.0414891	0.912312	1	0	6236.29	4154.88	0.603827	0.11085	0.393906	0	2179.56	3776.73	-0.784385	0.236715	0.623465	0
Leryth_000202		201.743	223.288	-0.154882	0.692293	1	0	232.875	231.147	0.0408866	0.919143	1	0	419.773	401.931	0.0524952	0.939766	1	0
Leryth_000203		275.079	185.813	0.561369	0.210676	0.709962	0	131.209	87.0888	0.618088	0.186224	0.550295	0	571.967	293.801	0.953243	0.228044	0.610193	0
Leryth_000204		1996.1	1471.91	0.433755	0.242977	0.760587	0	1289.71	1277.71	0.0433856	0.907949	1	0	1691.13	670.834	1.32652	0.044253	0.21049	0
Leryth_000205		611.452	687.404	-0.175499	0.628794	1	0	733.317	983.201	-0.393265	0.280491	0.706199	0	366.682	401.22	-0.139847	0.827348	1	0
Leryth_000206		1.05336	0.51309	0.839143	0.74019	1	0	1.76649	1.80875	-0.0714331	1	1	0	46.0122	0	8.23678	0.00435951	0.0352435	1
Leryth_000207		12541.5	2934.76	2.11459	4.51889e-08	2.56821e-06	1	1801.56	2162.79	-0.294027	0.439427	0.871217	0	10839.1	314.431	5.13799	4.03997e-11	2.82808e-09	1
Leryth_000208		1328.91	500.646	1.40252	0.000143679	0.00315605	1	521.442	221.548	1.2662	0.000661444	0.00651364	1	789.995	983.843	-0.326489	0.606682	0.94186	0
Leryth_000209		209.248	258.135	-0.310197	0.40389	0.918177	0	351.103	463.351	-0.370154	0.320639	0.740951	0	281.736	531.403	-0.926771	0.15582	0.491857	0
Leryth_000210		4.99053	7.67068	-0.61787	0.32738	0.847447	0	121.978	165.836	-0.416631	0.453424	0.877434	0	40.3492	171.443	-2.0983	0.0375284	0.186399	0
Leryth_000211		932.394	1080.18	-0.218703	0.557155	0.993296	0	1162.02	1190.76	-0.00423828	0.9914	1	0	941.481	835.164	0.162657	0.803255	1	0
Leryth_000212		0	0	0	1	1	0	1.76649	3.03334	-0.829891	1	1	0	6.37092	2.13415	1.37329	0.735488	1	0
Leryth_000213		3.25307	2.90748	0.178282	1	1	0	42.5998	104.985	-1.28271	0.118702	0.414163	0	14.1576	22.0529	-0.614208	0.821401	1	0
Leryth_000214		3261.1	3565.47	-0.130519	0.724261	1	0	608.294	501.106	0.308927	0.412394	0.844519	0	2435.82	1893.7	0.358774	0.579673	0.931826	0
Leryth_000215		3448.98	1003.78	1.85734	0.000849488	0.013699	1	719.667	149.302	2.2277	0.000441169	0.00459761	1	1104.29	4695.84	-2.05922	0.0363015	0.182237	0
Leryth_000216		34.0563	5.68048	2.60768	0.00155108	0.0224927	1	16.782	42.6735	-1.33911	0.129089	0.439563	0	128.834	870.733	-2.73887	0.0278274	0.150371	0
Leryth_000217		67.1277	212.483	-1.66868	1.05586e-05	0.000339552	-1	1247.83	2135.17	-0.750904	0.0399421	0.192061	0	666.823	4362.2	-2.71763	5.54818e-05	0.000889538	-1
Leryth_000218		2736.73	1771	0.623803	0.126608	0.544056	0	866.811	1114.34	-0.341736	0.402331	0.835433	0	2703.4	1109.05	1.27321	0.0781659	0.315496	0
Leryth_000219		95.3116	169.185	-0.813856	0.184465	0.664443	0	160.403	468.17	-1.53097	0.0139339	0.0836789	-1	0	0	0	1	1	0
Leryth_000220		155.771	188.334	-0.170869	0.848868	1	0	108.01	120.991	-0.160264	0.911869	1	0	188.296	19.2073	3.20807	0.077355	0.313331	0
Leryth_000221		28.2251	41.6907	-0.439909	0.853528	1	0	48.8328	79.2686	-0.645636	0.813787	1	0	155.026	97.4595	0.659664	0.698122	0.991781	0
Leryth_000222		1950.17	2285.69	-0.226937	0.541886	0.987173	0	1118.25	1182.86	-0.0564606	0.88216	1	0	1005.19	1336.69	-0.407064	0.53277	0.905125	0
Leryth_000223		1310.88	1268.17	0.0429447	0.905673	1	0	520.35	377.418	0.493638	0.179038	0.538151	0	565.596	484.452	0.215435	0.735636	1	0
Leryth_000224		1836.87	3587.21	-0.964501	0.00872974	0.0862735	-1	21.8469	21.8056	0.0509623	1	1	0	399.245	32.7236	3.60248	1.07463e-06	2.79194e-05	1
Leryth_000225		6.1458	8.69096	-0.489638	0.517934	0.983512	0	5.81611	1.89503	2.00225	0.0625059	0.267479	0	142.992	12.0935	3.57983	0.00902325	0.0628634	1
Leryth_000226		20.9394	34.5068	-0.713886	0.170426	0.639558	0	58.0189	61.4802	-0.0483958	0.932771	1	0	39.6413	279.574	-2.83798	0.00315697	0.0271868	-1
Leryth_000227		1.48825	1.92555	-0.538754	0.724005	1	0	6.47714	0	4.77339	0.0138236	0.0831426	1	0.70788	50.5082	-5.66411	0.00575547	0.0439645	-1
Leryth_000228		1135.92	976.114	0.217322	0.569931	0.999937	0	908.401	794.53	0.218537	0.571917	0.940227	0	826.097	510.062	0.69334	0.305132	0.706088	0
Leryth_000229		77378.7	15236.4	2.39224	6.55328e-10	6.00127e-08	1	4711.61	252.526	4.222	8.2165e-21	1.2584e-18	1	12993.9	2451.43	2.44347	0.000331797	0.00413011	1
Leryth_000230		5.64445	4.11743	0.418813	0.593656	1	0	4.3622	3.95511	0.289738	0.784602	1	0	0	3.55692	-6.97388	0.0180258	0.108582	0
Leryth_000231		0	0	0	1	1	0	12.3654	0	2.63728	0.535367	0.918238	0	0	13.5163	-4.13972	0.592951	0.931826	0
Leryth_000232		0	0	0	1	1	0	0	0	0	1	1	0	0	9.95936	-4.13972	0.593486	0.931826	0
Leryth_000233		18981.2	22965.4	-0.274922	0.536943	0.984561	0	41238.6	64712.8	-0.621243	0.16422	0.515048	0	12530.2	9560.28	0.389805	0.617815	0.948203	0
Leryth_000234		51.1652	69.4788	-0.449859	0.366195	0.886654	0	66.7493	69.6959	-0.0355516	0.955988	1	0	36.1019	235.468	-2.71257	0.0034873	0.0293924	-1
Leryth_000235		115.481	133.568	-0.214169	0.647715	1	0	53.8006	87.5116	-0.683824	0.164856	0.516181	0	643.463	395.529	0.692886	0.395967	0.791348	0
Leryth_000236		40.055	68.2777	-0.778002	0.190397	0.674848	0	16.247	20.5002	-0.354496	0.593144	0.954071	0	41.0571	84.6546	-1.04599	0.322844	0.725247	0
Leryth_000237		22.8616	33.0279	-0.529283	0.297241	0.821318	0	26.3356	39.0314	-0.52332	0.317533	0.736785	0	126.003	205.59	-0.713714	0.418049	0.813876	0
Leryth_000238		119.138	116.044	0.0269833	0.950705	1	0	168.606	213.455	-0.311995	0.462537	0.884945	0	272.534	169.309	0.673891	0.360267	0.763299	0
Leryth_000239		2061.48	2212.48	-0.0731387	0.866718	1	0	1840.32	2381.93	-0.371289	0.397571	0.830525	0	603.114	340.041	0.859924	0.280469	0.67808	0
Leryth_000240		896.308	892.758	-0.00211494	0.995932	1	0	1724.07	1832.16	-0.0561013	0.887372	1	0	1083.06	1089.84	-0.0208422	0.976291	1	0
Leryth_000241		958.451	775.509	0.299268	0.409844	0.92322	0	891.011	664.102	0.453027	0.214716	0.600742	0	672.486	529.269	0.335226	0.598479	0.935461	0
Leryth_000242		3604.72	3197.03	0.171017	0.644736	1	0	1226.9	1096.98	0.188888	0.614375	0.963342	0	3105.47	2285.67	0.4391	0.498972	0.879981	0
Leryth_000243		4929.08	3763.62	0.41287	0.283259	0.810137	0	2038.43	2120.48	-0.0509147	0.898528	1	0	2505.19	2499.09	0.0289378	0.966895	1	0
Leryth_000244		254.802	297.529	-0.228777	0.566286	0.997628	0	504.263	655.653	-0.345762	0.387368	0.819019	0	196.083	200.61	-0.0420921	0.953467	1	0
Leryth_000246		347.032	461.108	-0.418256	0.251797	0.772559	0	88.2416	70.4902	0.347612	0.358852	0.787005	0	559.226	110.976	2.3184	0.00053019	0.00621192	1
Leryth_000247		91.61	127.818	-0.486118	0.30905	0.828824	0	81.0798	70.5652	0.22953	0.64214	0.97965	0	84.9457	173.577	-1.03414	0.222819	0.603081	0
Leryth_000248		1228.67	1040.75	0.230766	0.550558	0.990338	0	1483.14	1689.24	-0.155513	0.68795	0.994944	0	604.53	578.354	0.0524401	0.939021	1	0
Leryth_000249		766.796	594.601	0.363463	0.35075	0.871906	0	561.543	615.885	-0.107117	0.786964	1	0	331.996	447.46	-0.436397	0.525741	0.900802	0
Leryth_000250		861.429	1957.59	-1.18706	0.00431017	0.0502237	-1	576.693	356.049	0.742523	0.0807564	0.319942	0	459.414	1456.2	-1.65733	0.024822	0.137426	0
Leryth_000251		478.828	472.5	0.0128973	0.971847	1	0	592.989	677.031	-0.158267	0.664101	0.985521	0	368.098	572.663	-0.649134	0.308317	0.709388	0
Leryth_000252		325.804	802.37	-1.30415	0.00165521	0.0237126	-1	108.274	41.7496	1.38599	0.00165349	0.0143598	1	117.508	162.195	-0.478621	0.509953	0.888523	0
Leryth_000253		95.0532	56.8526	0.734564	0.245449	0.763474	0	45.9414	56.6371	-0.300266	0.649792	0.982797	0	43.1807	31.3009	0.464229	0.712607	0.99915	0
Leryth_000254		36.061	45.197	-0.282615	0.737633	1	0	18.2911	5.16845	1.65982	0.217807	0.605563	0	30.4389	40.5488	-0.357848	0.868197	1	0
Leryth_000255		152.613	144.748	0.102464	0.894901	1	0	31.1439	6.61811	2.09261	0.054396	0.241034	0	39.6413	262.5	-2.69434	0.0471598	0.220565	0
Leryth_000256		80.341	51.9522	0.688532	0.413042	0.92577	0	12.4504	6.169	0.854974	0.73596	1	0	57.3383	93.9026	-0.661226	0.658524	0.971846	0
Leryth_000258		192.314	152.677	0.321442	0.462694	0.95495	0	152.876	160.605	-0.0416522	0.927331	1	0	252.005	205.59	0.28311	0.712932	0.999299	0
Leryth_000259		870.869	586.687	0.57524	0.263062	0.787355	0	615.757	143.738	2.094	0.000153501	0.00182626	1	373.053	106.707	1.82277	0.0575653	0.253417	0
Leryth_000260		719.175	657.674	0.124844	0.755661	1	0	608.321	314.397	0.970287	0.0178683	0.102087	0	266.163	329.37	-0.310413	0.663014	0.974176	0
Leryth_000261		116.016	140.335	-0.279574	0.561204	0.995274	0	175.265	228.326	-0.348833	0.471544	0.892569	0	101.227	81.0977	0.305937	0.725214	1	0
Leryth_000262		0	3.76266	-3.12264	0.3001	0.823963	0	9.3491	0	3.11539	0.3001	0.722238	0	115.385	88.2115	0.424966	0.810188	1	0
Leryth_000263		505.015	532.155	-0.0818023	0.821892	1	0	569.285	679.993	-0.225864	0.535235	0.918238	0	972.628	664.432	0.538999	0.395794	0.791275	0
Leryth_000264		71.6105	175.62	-1.29933	0.00156745	0.0226308	-1	123.978	351.214	-1.47053	0.00038565	0.00409132	-1	193.251	260.366	-0.441895	0.533146	0.90532	0
Leryth_000265		21.9961	13.9536	0.651561	0.347317	0.86856	0	13.5196	6.98095	1.02899	0.181463	0.541129	0	2.12364	0.711383	0.865267	0.677943	0.98214	0
Leryth_000266		745.789	1142.31	-0.623656	0.105463	0.490278	0	1301.84	1746.29	-0.39034	0.310384	0.728178	0	508.258	950.408	-0.91398	0.176949	0.530637	0
Leryth_000267		5787.68	5665.47	0.0502153	0.89675	1	0	1027.38	972.835	0.0911008	0.82521	1	0	6116.09	3300.82	0.919582	0.176367	0.52935	0
Leryth_000268		228.216	295.552	-0.378522	0.341228	0.862199	0	148.784	152.329	-0.00461538	0.992485	1	0	293.063	263.923	0.138186	0.843969	1	0
Leryth_000269		2247.41	1540.79	0.537908	0.144924	0.585716	0	1086.97	51.0045	4.41993	1.70161e-24	5.01812e-22	1	328.457	7.11383	5.50444	2.37036e-11	1.72917e-09	1
Leryth_000270		499.225	367.754	0.440163	0.416431	0.929608	0	26.5694	0	6.44228	2.38809e-06	4.27099e-05	1	10.6182	12.8049	-0.257483	1	1	0
Leryth_000271		109.595	209.352	-0.940979	0.120866	0.52946	0	3.85741	1.20583	1.53523	0.253687	0.665764	0	7.78669	0	6.28711	0.0294379	0.157084	0
Leryth_000272		475.613	251.569	0.91057	0.0125076	0.113792	0	294.965	198.633	0.591206	0.106157	0.386041	0	300.849	82.5204	1.85417	0.00465595	0.0370945	1
Leryth_000273		125.024	129.945	-0.0548175	0.928986	1	0	19.4552	15.8419	0.384792	0.634004	0.975014	0	43.1807	96.0367	-1.1374	0.311855	0.712809	0
Leryth_000274		332.401	218.181	0.604305	0.145774	0.587196	0	351.288	495.253	-0.462142	0.26756	0.68778	0	396.413	315.143	0.324321	0.656449	0.970425	0
Leryth_000275		0.769605	0	4.04196	0.0699376	0.379773	0	1.72448	0	3.51626	0.178762	0.538151	0	0.70788	0	4.03725	0.591596	0.931826	0
Leryth_000276		137.656	138.78	-0.0193845	0.960855	1	0	276.918	287.263	-0.0242147	0.951662	1	0	228.645	202.744	0.157079	0.815925	1	0
Leryth_000277		183.977	124.686	0.604683	0.507403	0.983274	0	266.24	0	5.54257	0.00151279	0.0133342	1	503.303	0	8.03955	0.00496081	0.0390345	1
Leryth_000278		200.988	188.819	0.0856194	0.868204	1	0	92.8253	1.82	5.51249	7.70686e-12	3.22722e-10	1	746.814	27.0326	4.78485	9.48571e-06	0.000190546	1
Leryth_000279		557.85	436.348	0.350177	0.403401	0.918177	0	195.934	223.876	-0.163165	0.708347	1	0	270.41	337.196	-0.323804	0.661463	0.973335	0
Leryth_000280		3.29572	17.7052	-2.31817	0.0578998	0.336417	0	13.4229	12.6763	0.112065	1	1	0	74.3274	125.203	-0.711432	0.652779	0.969019	0
Leryth_000281		38.0874	54.7015	-0.526363	0.214356	0.716183	0	71.0933	74.4743	-0.0424143	0.919764	1	0	78.5747	96.7481	-0.31241	0.673639	0.980616	0
Leryth_000282		295.379	300.228	-0.0301479	0.936417	1	0	390.026	469.777	-0.238738	0.523938	0.918238	0	305.804	266.769	0.186934	0.777535	1	0
Leryth_000283		2495.84	2224.05	0.170667	0.655841	1	0	872.295	748.282	0.234228	0.550412	0.926514	0	735.488	3396.14	-2.19851	0.00166254	0.0159748	-1
Leryth_000284		454.422	650.389	-0.524875	0.149087	0.595233	0	694.78	600.957	0.238967	0.511968	0.918238	0	257.668	346.444	-0.440913	0.489595	0.871849	0
Leryth_000285		13058.8	13060.9	0.000421706	0.999247	1	0	3923.38	4566.55	-0.195686	0.634892	0.975518	0	11605.7	5907.32	0.974485	0.179563	0.535404	0
Leryth_000286		372.113	394.142	-0.0903227	0.814318	1	0	371.704	369.376	0.0397839	0.919601	1	0	186.88	171.443	0.111648	0.869899	1	0
Leryth_000287		4357.76	4159.44	0.0555994	0.892094	1	0	1004.93	889.069	0.210463	0.609003	0.962056	0	535.158	489.432	0.118134	0.87029	1	0
Leryth_000288		174.162	295.726	-0.727713	0.188113	0.670212	0	153.963	412.129	-1.46033	0.0116509	0.0725136	-1	2769.23	302.338	3.21642	0.00178462	0.0169655	1
Leryth_000289		2915.14	3393.3	-0.224674	0.573468	1	0	1825.41	1550.89	0.266781	0.504933	0.91743	0	6942.89	2989.94	1.20689	0.0878628	0.340364	0
Leryth_000290		449.929	328.101	0.447444	0.236369	0.750264	0	849.1	874.582	-0.00913958	0.981253	1	0	414.11	614.635	-0.582064	0.378769	0.780183	0
Leryth_000291		20179.9	14037.9	0.537934	0.171298	0.641642	0	10657.4	1644.76	2.70209	1.12062e-10	4.01352e-09	1	10376.1	2367.48	2.1461	0.0026913	0.023828	1
Leryth_000292		438.781	453.394	-0.0521131	0.894321	1	0	400.19	486.484	-0.251213	0.523534	0.918238	0	353.94	266.057	0.403409	0.557825	0.921188	0
Leryth_000293		409.872	428.252	-0.0692318	0.856584	1	0	190.133	307.757	-0.676557	0.0811132	0.320945	0	441.01	318.7	0.457157	0.495832	0.877767	0
Leryth_000294		945.373	779.916	0.282819	0.525748	0.983512	0	314.285	250.171	0.343615	0.463842	0.885915	0	335.535	1545.12	-2.19428	0.00712779	0.0523139	-1
Leryth_000295		194.006	178.649	0.11294	0.784685	1	0	196.601	180.128	0.157171	0.706168	1	0	232.185	382.724	-0.73046	0.313179	0.714526	0
Leryth_000296		288.151	134.063	1.09913	0.0433327	0.277615	0	23.4751	1.89128	3.5906	1.06142e-05	0.00016737	1	36.1019	4.2683	3.16334	0.00627536	0.0470669	1
Leryth_000297		1.56008	0.752188	0.909505	0.610036	1	0	6.49513	16.2573	-1.2551	0.199311	0.575711	0	4.24728	0	4.99263	0.266193	0.663093	0
Leryth_000298		192.441	165.366	0.211801	0.609407	1	0	311.764	362.096	-0.186085	0.655346	0.98471	0	116.092	108.13	0.0924839	0.901051	1	0
Leryth_000299		119.219	85.3545	0.472701	0.26859	0.794886	0	141.634	117.303	0.308703	0.474193	0.894042	0	206.701	177.846	0.201569	0.787204	1	0
Leryth_000300		122.064	11.3542	3.39924	1.2267e-09	1.02735e-07	1	44.2048	1.37089	4.42256	9.7292e-06	0.000154735	1	9540.81	545.631	4.14129	3.72374e-06	8.39916e-05	1
Leryth_000301		622091	773477	-0.316761	0.501094	0.979328	0	81582.9	46074.9	0.843738	0.0749127	0.303338	0	46452.5	77920.6	-0.739248	0.373058	0.775578	0
Leryth_000302		112.037	138.436	-0.294011	0.55113	0.990526	0	76.2769	239.365	-1.60413	0.0018958	0.0161852	-1	157.149	2146.24	-3.76726	7.07774e-05	0.00110164	-1
Leryth_000303		468.637	254.173	0.877533	0.0203466	0.16363	0	221.027	60.4217	1.88591	3.52065e-06	6.09974e-05	1	4594.85	2330.49	0.972808	0.139142	0.458934	0
Leryth_000304		0.17556	0.17103	-0.00948126	1	1	0	2.09091	0	2.79103	0.0765168	0.307967	0	2.12364	0.711383	1.27265	0.527346	0.902157	0
Leryth_000305		218.856	223.441	-0.0329877	0.947254	1	0	229.799	283.244	-0.280247	0.571152	0.939582	0	63.7092	88.9229	-0.489339	0.586971	0.931826	0
Leryth_000306		0.227427	0.752188	-1.62118	0.452268	0.948525	0	4.90286	0.606667	2.67559	0.105979	0.385645	0	0	12.0935	-6.87516	0.0302895	0.160117	0
Leryth_000307		10.8076	18.5442	-0.767525	0.577709	1	0	0	30.2148	-4.16731	0.0685723	0.285163	0	27.6073	90.3456	-1.66841	0.355905	0.759511	0
Leryth_000308		0.764231	0.34206	0.760465	1	1	0	77.9212	6.37428	3.5273	0.000307019	0.00333368	1	67.9565	16.3618	2.06416	0.16104	0.50137	0
Leryth_000309		65.0982	48.981	0.487437	0.676328	1	0	118.671	134.634	-0.268987	0.825117	1	0	0	0	0	1	1	0
Leryth_000310		118.69	117.752	0.00684732	0.986269	1	0	380.83	461.762	-0.244654	0.506292	0.918238	0	263.332	283.842	-0.120632	0.851785	1	0
Leryth_000311		19.9752	36.9471	-0.878753	0.170474	0.639558	0	21.0773	129.703	-2.53007	0.00018808	0.00218226	-1	348.277	130.894	1.4044	0.201319	0.569175	0
Leryth_000312		2.04056	2.5765	-0.454227	0.704962	1	0	5.40766	7.82395	-0.490749	0.624556	0.969646	0	22.6522	50.5082	-1.17172	0.408031	0.804655	0
Leryth_000313		11.477	10.9253	0.0676016	0.928456	1	0	52.7014	98.727	-0.872819	0.149352	0.48611	0	10.6182	124.492	-3.53501	0.00245124	0.0220907	-1
Leryth_000314		22.1683	42.905	-0.933354	0.203877	0.698601	0	30.6496	63.9229	-1.0274	0.190718	0.560126	0	33.9783	113.821	-1.72535	0.188885	0.550241	0
Leryth_000315		8.22364	8.59224	-0.0645701	1	1	0	6.65752	8.42687	-0.417289	0.866938	1	0	0	2.84553	-4.13972	0.587889	0.931826	0
Leryth_000316		1.80747	1.92727	-0.149762	1	1	0	0.456625	0.602917	-0.103101	1	1	0	0	0	0	1	1	0
Leryth_000317		431.069	736.37	-0.775338	0.033861	0.234022	0	413.84	156.285	1.42823	0.000144672	0.00173163	1	1876.59	642.379	1.53657	0.0175919	0.106525	0
Leryth_000318		126.536	40.9156	1.62999	0.00323821	0.0402378	1	13.1821	1.82	2.60591	0.000320596	0.00345807	1	121.755	12.0935	3.31306	0.00163123	0.0157262	1
Leryth_000319		1047.85	1397.45	-0.371293	0.382382	0.899841	0	20.5247	34.9702	-0.743887	0.624616	0.969646	0	26987.2	13268	1.06474	0.145342	0.47145	0
Leryth_000320		384.753	243.932	0.653488	0.11304	0.508396	0	274.785	285.259	-0.0273588	0.952466	1	0	541.529	1050.71	-0.96354	0.182598	0.539927	0
Leryth_000321		1221.34	1197.22	0.0197572	0.961179	1	0	1756.39	2375.65	-0.402347	0.32029	0.740328	0	1858.89	1531.61	0.267075	0.705804	0.995502	0
Leryth_000322		1555.44	1185.87	0.3884	0.291986	0.817508	0	103.646	181.573	-0.771756	0.0455063	0.21095	0	7897.11	4713.62	0.73789	0.25283	0.645963	0
Leryth_000323		267	321.01	-0.2714	0.512178	0.983512	0	266.596	234.338	0.214259	0.610079	0.962714	0	101.935	103.151	-0.0271645	0.980745	1	0
Leryth_000324		4508.26	3129.97	0.522389	0.170579	0.639608	0	1612.39	1292.19	0.344472	0.368054	0.798405	0	2208.59	967.481	1.18562	0.0787712	0.317202	0
Leryth_000325		1486.05	1320.14	0.201146	0.58348	1	0	1890.7	381.426	2.25587	1.08791e-08	2.96831e-07	1	44967.4	17527.1	1.38242	0.031689	0.165871	0
Leryth_000326		301.026	324.583	-0.117869	0.772952	1	0	145.01	96.5558	0.623676	0.140241	0.466505	0	196.791	418.293	-1.09714	0.129852	0.440374	0
Leryth_000327		45.5974	71.1969	-0.642741	0.146025	0.587876	0	116.68	144.575	-0.276591	0.532926	0.918238	0	195.375	60.4676	1.67939	0.0334142	0.172165	0
Leryth_000328		69.3838	61.5066	0.169919	0.793034	1	0	9.06717	5.07467	0.76803	0.379744	0.809947	0	8.49457	0	6.95336	0.0118091	0.0770803	1
Leryth_000329		270.405	541.808	-0.985311	0.0483431	0.298069	0	1199.74	751.223	0.66324	0.180833	0.540237	0	1597.69	434.655	1.89942	0.0322677	0.16798	0
Leryth_000330		373.359	601.681	-0.688349	0.0912326	0.446996	0	951.87	709.253	0.443224	0.277701	0.702401	0	1537.52	416.87	1.88278	0.0101664	0.0688995	1
Leryth_000331		266.221	379.922	-0.508105	0.279687	0.8065	0	511.479	394.701	0.384162	0.41743	0.850133	0	896.177	211.281	2.08767	0.014378	0.0905431	1
Leryth_000332		167.257	413.214	-1.31375	0.000569024	0.00985253	-1	228.039	207.647	0.162216	0.66984	0.985521	0	410.571	366.362	0.151791	0.817889	1	0
Leryth_000333		2.55083	9.39893	-1.78418	0.0617633	0.350346	0	0.588831	0.685445	-0.0751667	1	1	0	19.1128	3.55692	2.50719	0.166835	0.512591	0
Leryth_000334		85.9852	116.973	-0.446191	0.411563	0.924775	0	1.26785	0	3.83704	0.0841492	0.329152	0	2.83152	4.2683	-0.48208	0.824582	1	0
Leryth_000335		9901.98	12332.6	-0.287591	0.429689	0.937807	0	2698.88	3075.88	-0.185695	0.616397	0.964349	0	4022.18	2200.31	0.906169	0.159526	0.498497	0
Leryth_000336		2689.36	3106.39	-0.103867	0.842694	1	0	2179.94	2412.87	-0.16008	0.77517	1	0	2351.58	1061.38	1.1623	0.215192	0.590788	0
Leryth_000337		0	0	0	1	1	0	1.17766	0	3.14603	0.303029	0.722238	0	0.70788	0	3.12255	1	1	0
Leryth_000338		0.8778	0.51309	0.4744	1	1	0	6.93992	1.29211	1.75315	0.221767	0.612488	0	55.2147	4.97968	3.43724	0.0437027	0.208445	0
Leryth_000339		298.755	306.997	-0.0447037	0.904783	1	0	723.815	673.796	0.131227	0.724042	1	0	1599.81	776.119	1.03017	0.115358	0.407837	0
Leryth_000340		678.882	429.195	0.653172	0.0796094	0.410501	0	619.576	625.948	0.0173426	0.963283	1	0	373.761	674.391	-0.864995	0.185565	0.545041	0
Leryth_000342		431.303	368.916	0.221843	0.564979	0.997063	0	372.928	693.552	-0.877252	0.0244242	0.130707	0	749.645	147.256	2.33584	0.000981342	0.0103713	1
Leryth_000343		22.3206	20.2178	0.108612	0.853024	1	0	22.9405	18.2573	0.30207	0.620367	0.966468	0	94.1481	64.0245	0.53908	0.590029	0.931826	0
Leryth_000344		84.0569	47.2477	0.826165	0.0985701	0.469334	0	401.26	44.3734	3.18679	4.71704e-09	1.34944e-07	1	1262.15	54.7765	4.51488	4.67576e-06	0.000102464	1
Leryth_000345		164.082	146.83	0.151076	0.690003	1	0	275.497	1163.5	-2.03737	1.65948e-07	3.69496e-06	-1	506.842	172.866	1.54015	0.0217807	0.124929	0
Leryth_000346		20.6151	12.7923	0.638941	0.265147	0.790507	0	1.8265	3.70753	-0.718073	0.514494	0.918238	0	144.408	1009.45	-2.80956	0.00633494	0.0474496	-1
Leryth_000347		6.60248	5.63882	0.212932	0.848639	1	0	2.54754	12.6473	-2.16999	0.0247951	0.132448	0	36.8098	19.9187	0.863342	0.537811	0.908954	0
Leryth_000348		510.305	873.932	-0.779892	0.0322081	0.22615	0	589.445	642.251	-0.0874071	0.812824	1	0	942.897	2645.63	-1.49541	0.0202945	0.118495	0
Leryth_000349		9.55265	11.2675	-0.214167	0.849419	1	0	65.9512	15.6206	2.00607	0.0164255	0.0954372	1	91.3166	20.6301	2.16164	0.131972	0.444683	0
Leryth_000350		994.647	984.555	0.00809738	0.982585	1	0	601.749	644.8	-0.0713636	0.846046	1	0	330.58	217.683	0.592403	0.356438	0.760062	0
Leryth_000351		1887.76	1748.71	0.105536	0.771124	1	0	1035.17	864.109	0.285808	0.434536	0.866603	0	420.481	463.822	-0.145257	0.821903	1	0
Leryth_000352		467.139	243.272	0.942488	0.0743518	0.394697	0	9.48746	1.29211	2.69203	0.0128275	0.0784797	1	97.6875	2.13415	5.61589	2.00057e-05	0.000368981	1
Leryth_000353		70.5861	113.65	-0.690366	0.116319	0.518071	0	139.832	165.996	-0.218872	0.623645	0.968849	0	208.825	414.025	-0.997269	0.194495	0.559293	0
Leryth_000354		255.535	188.585	0.43248	0.291179	0.816733	0	158.395	62.6935	1.36112	0.0014595	0.0129509	1	121.048	900.611	-2.90199	0.000154377	0.00216135	-1
Leryth_000355		60.4633	67.3966	-0.16036	0.812068	1	0	47.7008	7.45736	2.77058	0.000655648	0.00647266	1	2.83152	2.13415	0.452898	1	1	0
Leryth_000356		431.041	79.1668	2.43924	3.67129e-07	1.74866e-05	1	62.586	29.1822	1.14018	0.0210896	0.11623	0	140.16	39.8374	1.80185	0.0317447	0.166037	0
Leryth_000357		4.53505	8.79044	-0.930823	0.103712	0.4847	0	23.9203	38.689	-0.694053	0.196903	0.571077	0	11.3261	1454.78	-7.0293	2.61624e-10	1.57321e-08	-1
Leryth_000358		9.1619	45.7843	-2.33913	6.13418e-07	2.76947e-05	-1	66.9705	95.0768	-0.474692	0.28703	0.714505	0	9.91033	1146.04	-6.82366	4.70614e-12	3.92949e-10	-1
Leryth_000359		74.9613	134.9	-0.851663	0.0328193	0.229059	0	312.161	274.421	0.219221	0.581559	0.946988	0	58.7541	172.155	-1.56749	0.0273982	0.148486	0
Leryth_000360		5.48084	2.10935	1.28233	0.27184	0.799615	0	0.913251	0	1.80949	1	1	0	2.12364	0	3.56115	1	1	0
Leryth_000361		0	2.38669	-1.91669	1	1	0	0	0	0	1	1	0	8.49457	0	3.76143	0.593351	0.931826	0
Leryth_000362		4905.9	5833	-0.254026	0.531071	0.983512	0	1122.6	1874.65	-0.709147	0.0825256	0.324864	0	5415.29	2794.31	0.946603	0.18568	0.545141	0
Leryth_000363		175.129	228.911	-0.395638	0.276729	0.804124	0	215.569	276.848	-0.329136	0.369284	0.799261	0	149.363	3126.53	-4.39624	1.40162e-09	7.17423e-08	-1
Leryth_000364		89.8508	59.8443	0.577757	0.305672	0.825913	0	73.0218	74.1077	0.0161838	0.988715	1	0	101.227	121.646	-0.270445	0.78467	1	0
Leryth_000365		3719.26	2267.4	0.703832	0.0807719	0.413836	0	1537.11	755.927	1.05823	0.00923925	0.06008	1	1033.51	723.477	0.50328	0.475112	0.859316	0
Leryth_000366		0.733236	0.216972	1.8548	0.306443	0.826916	0	5.35949	0.685445	3.14532	0.0301776	0.154232	0	16.9891	6.40245	1.31375	0.40234	0.798139	0
Leryth_000367		163.494	180.206	-0.14332	0.735627	1	0	693.532	742.586	-0.0754659	0.860278	1	0	935.818	523.578	0.834557	0.260908	0.657207	0
Leryth_000368		57.1424	38.7756	0.555831	0.384681	0.902713	0	76.2741	70.6112	0.140729	0.831098	1	0	0.70788	10.6707	-3.64879	0.0567462	0.250527	0
Leryth_000369		766.081	731.553	0.0607518	0.866791	1	0	198.103	228.311	-0.173797	0.639892	0.97823	0	826.097	693.598	0.240416	0.704382	0.995141	0
Leryth_000370		123.956	145.56	-0.240703	0.545379	0.988695	0	237.902	264.64	-0.119972	0.764356	1	0	300.849	173.577	0.779722	0.263341	0.660103	0
Leryth_000371		979.326	851.408	0.198089	0.601773	1	0	520.47	512.14	0.0541558	0.890148	1	0	426.144	255.387	0.731265	0.27817	0.675173	0
Leryth_000372		100.75	97.4295	0.0461783	0.917804	1	0	150.225	189.305	-0.303439	0.49526	0.91193	0	316.423	106.707	1.55223	0.0488366	0.225633	0
Leryth_000373		123.714	188.024	-0.605726	0.242457	0.759881	0	40.2943	56.6125	-0.460562	0.410465	0.84279	0	41.0571	11.3821	1.80485	0.071349	0.296221	0
Leryth_000374		745.831	73.1733	3.3441	7.20963e-14	1.51408e-11	1	127.697	11.1901	3.55312	2.80192e-13	1.40966e-11	1	155.026	4.97968	5.03578	2.29933e-08	9.01552e-07	1
Leryth_000375		110.148	110.166	-0.00460602	0.993526	1	0	164.912	166.825	0.0142299	0.977558	1	0	199.622	204.167	-0.0446391	0.954137	1	0
Leryth_000376		4.34107	0	5.89255	0.000268246	0.00531906	1	1.04546	3.10836	-1.26522	0.531137	0.918238	0	123.171	74.6952	0.726619	0.57899	0.931826	0
Leryth_000377		416.375	421.708	-0.0253835	0.945419	1	0	487.913	460.363	0.113207	0.759803	1	0	343.322	486.586	-0.514839	0.424502	0.818543	0
Leryth_000378		193.174	237.682	-0.304546	0.477934	0.965554	0	258.103	328.059	-0.315859	0.467044	0.888682	0	533.742	413.314	0.36285	0.629369	0.955769	0
Leryth_000379		69.6738	61.9417	0.170585	0.825963	1	0	9.84206	11.1076	-0.230172	1	1	0	1.41576	1.42277	-0.0967831	1	1	0
Leryth_000380		14.2985	0.991285	3.55638	0.00298829	0.0379296	1	0.913251	0	1.80969	1	1	0	0	0	0	1	1	0
Leryth_000381		1274.05	2081.75	-0.703031	0.128323	0.548111	0	204.007	20.7778	3.2884	5.0696e-08	1.23601e-06	1	59.462	10.6707	2.44802	0.02279	0.129168	0
Leryth_000382		228.238	222.145	0.0303842	0.934914	1	0	193.483	139.288	0.508596	0.172808	0.529777	0	80.6984	98.1709	-0.296153	0.649155	0.967174	0
Leryth_000383		19.0484	24.4195	-0.347306	0.533868	0.983512	0	27.9095	61.4164	-1.12594	0.0478557	0.218813	0	43.8886	65.4472	-0.595086	0.542968	0.912109	0
Leryth_000384		0.35112	0.17103	0.748546	1	1	0	4.3022	0.602917	2.76127	0.076952	0.308889	0	1.41576	4.2683	-1.63181	0.538721	0.909604	0
Leryth_000385		0	0	0	1	1	0	21.1979	0	3.82065	0.110617	0.39328	0	0	0	0	1	1	0
Leryth_000386		534.593	337.516	0.656538	0.0741381	0.393864	0	544.497	416.971	0.416887	0.25815	0.673142	0	434.639	382.013	0.17528	0.785616	1	0
Leryth_000387		3559.7	1784.19	0.992589	0.017608	0.146844	0	4182.45	2891.64	0.564129	0.174757	0.534058	0	3627.89	1735.77	1.05296	0.150672	0.48227	0
Leryth_000388		263.108	229.271	0.191448	0.626862	1	0	213.391	190.637	0.191539	0.630338	0.973405	0	238.556	238.313	-0.0108537	0.988235	1	0
Leryth_000389		783.855	907.254	-0.216859	0.549922	0.990213	0	822.697	1020.31	-0.276372	0.447676	0.8766	0	692.307	668.7	0.0403964	0.95041	1	0
Leryth_000390		1.34815	3.64859	-1.58211	0.133341	0.559713	0	5.85245	4.63306	0.261134	0.903132	1	0	0.70788	3.55692	-2.54652	0.340333	0.744762	0
Leryth_000391		984.812	668.033	0.551069	0.161636	0.619965	0	1696.13	1951.57	-0.170107	0.665171	0.985521	0	532.326	848.68	-0.685203	0.320817	0.723286	0
Leryth_000392		1839.83	1914.03	-0.0620062	0.868214	1	0	1012.75	1239.67	-0.259852	0.488445	0.905821	0	1446.2	1550.1	-0.108398	0.868524	1	0
Leryth_000393		17.2738	34.8574	-1.00566	0.174208	0.647834	0	28.2347	44.8065	-0.677863	0.424847	0.858645	0	26.1916	155.081	-2.56126	0.0543841	0.243472	0
Leryth_000394		187.59	216.956	-0.218528	0.581291	1	0	208.779	250.418	-0.227674	0.569445	0.938587	0	168.476	1230.69	-2.87794	9.92565e-05	0.0014706	-1
Leryth_000395		257.202	227.703	0.172037	0.744937	1	0	63.1988	66.8099	-0.068178	0.923355	1	0	198.207	101.016	0.970425	0.30433	0.70526	0
Leryth_000396		72.6051	105.892	-0.55318	0.212901	0.714022	0	62.5363	87.0465	-0.463243	0.304667	0.723962	0	294.478	123.781	1.24167	0.113021	0.402447	0
Leryth_000397		563.458	426.517	0.394579	0.2771	0.804487	0	698.936	712.449	0.00167996	0.997481	1	0	525.247	478.761	0.123171	0.846967	1	0
Leryth_000398		440.83	716.51	-0.707976	0.0517042	0.31221	0	345.29	334.433	0.0783033	0.833535	1	0	314.299	1025.1	-1.71767	0.00823162	0.05848	-1
Leryth_000399		2366.04	2395.37	-0.0236411	0.951825	1	0	2077.53	1806.99	0.231492	0.554462	0.928996	0	1051.91	613.924	0.766953	0.264979	0.662054	0
Leryth_000400		27.8148	7.34906	1.90296	0.0685897	0.375053	0	6.33926	5.16845	-0.0409843	1	1	0	0	0	0	1	1	0
Leryth_000401		216.885	561.974	-1.37525	0.000238377	0.00481637	-1	2036.39	4663.66	-1.16401	0.00168023	0.0145555	-1	1062.53	2210.27	-1.06017	0.100689	0.371905	0
Leryth_000402		16.2053	35.0784	-1.12548	0.119978	0.527419	0	57.7477	8.26556	2.69986	0.00110876	0.0102045	1	110.429	31.3009	1.82025	0.151835	0.484351	0
Leryth_000403		207.585	255.647	-0.305786	0.46154	0.954518	0	209.535	320.238	-0.585719	0.162194	0.511614	0	108.306	92.4798	0.212951	0.778942	1	0
Leryth_000404		200.194	261.32	-0.379184	0.481882	0.967778	0	48.9819	43.3971	0.193318	0.750985	1	0	688.768	564.838	0.288944	0.762445	1	0
Leryth_000405		746.793	855.23	-0.197516	0.602222	1	0	778.801	892.455	-0.172238	0.652316	0.983276	0	769.466	953.253	-0.312447	0.638334	0.960498	0
Leryth_000406		326.845	385.26	-0.237571	0.610012	1	0	152.345	193.403	-0.313138	0.516889	0.918238	0	379.424	133.029	1.51189	0.0721842	0.298481	0
Leryth_000407		123.389	86.7806	0.639137	0.566706	0.997994	0	45.4258	47.9267	-0.0382879	1	1	0	0	0	0	1	1	0
Leryth_000408		332.094	496.103	-0.585927	0.120881	0.52946	0	370.3	358.082	0.0771206	0.84203	1	0	873.524	504.371	0.783679	0.236251	0.622954	0
Leryth_000409		146.541	169.652	-0.215051	0.68531	1	0	127.712	113.731	0.19511	0.720024	1	0	39.6413	7.82521	2.34981	0.0253604	0.139876	0
Leryth_000410		11647.8	14034.1	-0.270127	0.532628	0.983512	0	14711.2	24497.6	-0.703398	0.10567	0.385108	0	6949.26	5252.85	0.400678	0.597744	0.934947	0
Leryth_000411		967.496	813.042	0.247188	0.508452	0.983512	0	536.455	505.417	0.113021	0.765812	1	0	1034.92	511.484	1.01083	0.125518	0.430245	0
Leryth_000412		42.4659	45.304	-0.0521469	1	1	0	3.53299	0	1.84822	1	1	0	12.034	22.0529	-0.819068	0.839289	1	0
Leryth_000413		151.251	50.4563	1.57957	0.00786205	0.0795706	1	6.17687	0	5.71178	0.000205903	0.00236056	1	4.95516	3.55692	0.470069	0.72057	1	0
Leryth_000414		0	0	0	1	1	0	0	0	0	1	1	0	0	3.55692	-5.66799	0.154528	0.488858	0
Leryth_000415		242.537	389.707	-0.689646	0.0609598	0.347495	0	605.691	822.521	-0.411748	0.262556	0.679941	0	1323.74	591.159	1.15348	0.0741961	0.304484	0
Leryth_000416		72.2067	47.7211	0.594938	0.340968	0.861987	0	45.7926	4.92837	3.02641	5.44796e-05	0.000725723	1	46.0122	30.5895	0.598943	0.603432	0.939493	0
Leryth_000417		582.574	314.835	0.887454	0.064359	0.36006	0	71.4365	43.613	0.746536	0.164635	0.515748	0	302.973	214.838	0.494486	0.561558	0.922814	0
Leryth_000418		211.907	171.661	0.296271	0.456713	0.949644	0	251.879	283.068	-0.136818	0.733832	1	0	232.185	375.61	-0.703651	0.313225	0.714526	0
Leryth_000419		1209.98	1380.35	-0.187755	0.644443	1	0	285.535	36.4632	2.99036	3.66106e-10	1.22275e-08	1	343.322	406.2	-0.244084	0.738412	1	0
Leryth_000420		197.173	242.386	-0.306004	0.422384	0.933949	0	569.777	350.406	0.728712	0.0573546	0.250882	0	224.398	123.069	0.859807	0.201243	0.569082	0
Leryth_000421		67.1777	131.662	-0.971428	0.0617154	0.350147	0	155.574	195.838	-0.311934	0.555305	0.929502	0	277.489	142.988	0.953184	0.295846	0.695642	0
Leryth_000422		45.608	88.4248	-0.957213	0.0543044	0.321592	0	173.93	234.935	-0.408006	0.40905	0.84138	0	181.217	78.2521	1.20836	0.169261	0.516919	0
Leryth_000423		90.7498	83.4145	0.116445	0.823568	1	0	73.4074	66.5538	0.157361	0.77897	1	0	33.9783	56.1993	-0.734249	0.441422	0.831465	0
Leryth_000424		200.735	285.524	-0.513496	0.205777	0.701445	0	350.847	508.448	-0.506446	0.213887	0.599556	0	203.162	234.756	-0.217866	0.762623	1	0
Leryth_000425		130.54	158.296	-0.282372	0.48115	0.967211	0	212.805	326.036	-0.585129	0.146	0.479363	0	130.958	319.411	-1.29721	0.0676697	0.284957	0
Leryth_000426		389.892	410.448	-0.0831608	0.827205	1	0	490.45	567.022	-0.174294	0.647843	0.982145	0	428.976	557.724	-0.392217	0.556195	0.920851	0
Leryth_000427		134.9	128.214	0.0745905	0.917376	1	0	14.7927	1.21333	3.4269	0.00782216	0.0526434	1	11.3261	0	5.96979	0.0644623	0.274973	0
Leryth_000428		64.5974	52.5343	0.36415	0.721377	1	0	30.0252	51.1385	-0.857841	0.475851	0.895362	0	0	0	0	1	1	0
Leryth_000429		79.3078	95.4087	-0.268218	0.62305	1	0	166.423	134	0.333427	0.543443	0.923426	0	155.734	40.5488	1.93989	0.049232	0.226833	0
Leryth_000430		44.0599	94.7435	-1.10789	0.0640571	0.358835	0	108.303	86.6018	0.33301	0.590408	0.952606	0	39.6413	4.2683	3.09023	0.0122432	0.079409	1
Leryth_000431		1073.21	1081.66	-0.0142874	0.969199	1	0	1080.2	1124.19	-0.0332295	0.928593	1	0	1278.43	514.33	1.3096	0.0434236	0.207544	0
Leryth_000432		7013.98	8146.33	-0.140378	0.739411	1	0	4016.48	4269.01	-0.107667	0.803948	1	0	768.758	760.468	0.0471914	0.959048	1	0
Leryth_000433		69.2106	91.4469	-0.408108	0.329891	0.850311	0	71.741	359.564	-2.30331	1.52631e-07	3.41768e-06	-1	437.47	73.2725	2.57319	0.000839354	0.00909251	1
Leryth_000434		1295.92	1142.85	0.175602	0.62945	1	0	1296.65	1232.02	0.101928	0.780743	1	0	923.076	782.521	0.231812	0.716516	1	0
Leryth_000435		4.68499	3.17039	0.550141	0.594633	1	0	1.76649	4.3067	-1.01305	0.530768	0.918238	0	1.41576	0	4.03725	0.588126	0.931826	0
Leryth_000436		378.269	576.831	-0.616383	0.0896464	0.441925	0	315.396	349.196	-0.116637	0.750432	1	0	576.215	626.017	-0.131447	0.835975	1	0
Leryth_000437		50.3892	61.9968	-0.300502	0.547342	0.988972	0	97.0155	121.421	-0.297949	0.558887	0.931685	0	53.091	893.497	-4.08066	2.50384e-05	0.000448088	-1
Leryth_000438		129.783	170.19	-0.396679	0.41998	0.932155	0	7.96703	5.24347	0.774168	0.357272	0.785126	0	88.4851	721.342	-3.03817	0.00104974	0.0109604	-1
Leryth_000440		199.366	156.711	0.339664	0.468654	0.959302	0	73.8387	1.89878	5.25237	2.62965e-15	1.74394e-13	1	225.814	23.4756	3.23821	0.000337113	0.00419063	1
Leryth_000441		947.652	411.293	1.19873	0.00226598	0.0305372	1	555.898	27.7073	4.33879	7.15209e-21	1.11384e-18	1	752.477	61.8903	3.58816	2.03814e-06	4.97792e-05	1
Leryth_000442		4.93238	13.2645	-1.48175	0.0092966	0.0906229	-1	16.409	49.6363	-1.52424	0.00660529	0.0459371	-1	196.791	92.4798	1.07176	0.257258	0.652515	0
Leryth_000443		611.197	561.671	0.116366	0.764457	1	0	730.768	212.46	1.80678	7.52244e-06	0.000122737	1	236.432	522.155	-1.15123	0.0947967	0.357882	0
Leryth_000444		6611.91	8268.76	-0.324248	0.442379	0.945066	0	17938.5	8542.36	1.08528	0.0109536	0.0689254	1	6773.71	13390.4	-0.984915	0.186159	0.54574	0
Leryth_000445		7.94463	5.48225	0.449525	0.572227	1	0	7.48674	4.90961	0.604364	0.566779	0.937003	0	24.7758	46.9513	-0.914123	0.493586	0.875244	0
Leryth_000446		892.544	505.069	0.820966	0.0413382	0.269289	0	1041.45	681.549	0.629222	0.119373	0.415981	0	860.783	393.395	1.12769	0.112262	0.40093	0
Leryth_000447		82.3005	75.6951	0.206168	0.847214	1	0	305.637	463.493	-0.582973	0.431762	0.864121	0	266.871	75.4066	1.84214	0.18266	0.539994	0
Leryth_000448		5.1434	15.7643	-1.59528	0.0393073	0.259747	0	38.8342	34.1716	0.203992	0.799358	1	0	1.41576	0	4.08427	0.572855	0.929605	0
Leryth_000449		702.513	623.428	0.166766	0.651278	1	0	559.966	825.802	-0.530558	0.153192	0.492877	0	830.344	585.468	0.495828	0.442984	0.833259	0
Leryth_000450		141.342	187.03	-0.413595	0.255515	0.777532	0	319.845	223.581	0.543805	0.136382	0.45662	0	447.38	584.045	-0.398036	0.53008	0.903767	0
Leryth_000451		3717.93	512.652	2.86905	1.07616e-09	9.20748e-08	1	1040.26	576.162	0.863649	0.0580955	0.253497	0	1478.76	0	12.097	3.23339e-13	3.44741e-11	1
Leryth_000452		17.9836	0	5.05245	0.00710849	0.0739972	1	23.6322	27.3059	-0.240765	1	1	0	64.4171	76.118	-0.19486	0.907348	1	0
Leryth_000453		646.286	787.931	-0.291433	0.422011	0.933712	0	566.017	590.561	-0.0300456	0.934919	1	0	666.116	657.318	0.00864017	0.990062	1	0
Leryth_000454		0.924293	0.730062	0.254355	1	1	0	1.50208	2.5017	-0.491519	1	1	0	2.83152	140.854	-5.53954	0.00110835	0.0114558	-1
Leryth_000455		566.912	411.552	0.456257	0.23623	0.750203	0	479.85	559.748	-0.192454	0.62014	0.966468	0	336.243	280.996	0.249744	0.713921	0.999664	0
Leryth_000456		17.0312	19.1738	-0.182571	0.825917	1	0	1.59227	5.08967	-1.22353	0.434139	0.86631	0	2.83152	897.054	-8.19945	2.46459e-07	7.47494e-06	-1
Leryth_000457		669.608	608.554	0.132107	0.719663	1	0	1114.39	1125.5	0.0147962	0.968552	1	0	518.876	1041.46	-1.01575	0.117431	0.412589	0
Leryth_000458		31.18	23.965	0.386034	0.425157	0.936179	0	51.5132	43.2341	0.291334	0.552231	0.927465	0	6.37092	263.923	-5.30851	1.72815e-07	5.48124e-06	-1
Leryth_000459		0	0	0	1	1	0	0	4.11267	-1.92418	1	1	0	0	13.5163	-4.55791	0.389568	0.785487	0
Leryth_000460		5.57292	4.10293	0.463713	0.706431	1	0	18.5543	0.606667	4.086	0.00208114	0.0175247	1	10.6182	23.4756	-1.09354	0.52438	0.899693	0
Leryth_000461		0	0	0	1	1	0	18.9504	0	2.60246	0.534771	0.918238	0	61.5856	44.8171	0.464201	0.868468	1	0
Leryth_000462		1.7556	1.07212	0.580216	0.830515	1	0	4.18182	31.5928	-2.90148	0.00201963	0.0171102	-1	56.6304	54.7765	0.0485562	0.984367	1	0
Leryth_000463		289.221	309.858	-0.10889	0.775917	1	0	290.166	258.936	0.192388	0.618674	0.966158	0	123.171	164.329	-0.424385	0.530015	0.903711	0
Leryth_000464		0.191058	0	1.84677	1	1	0	0.588831	0	1.84858	1	1	0	0	3.55692	-5.41169	0.201393	0.569186	0
Leryth_000465		27.1797	4.99298	2.43084	0.00320733	0.0400289	1	5.02939	0	4.83878	0.0119129	0.0737633	1	4.24728	0	5.78043	0.10162	0.374005	0
Leryth_000466		0	0	0	1	1	0	8.19594	3.6175	0.751612	1	1	0	0	0	0	1	1	0
Leryth_000467		33153.1	3818.63	3.1128	1.1365e-11	1.55423e-09	1	480.465	83.4133	2.55024	3.30674e-08	8.31816e-07	1	506.135	396.952	0.346464	0.64274	0.963116	0
Leryth_000468		39.1908	46.4437	-0.250968	0.583821	1	0	61.0047	93.1769	-0.577054	0.210405	0.594378	0	132.374	495.834	-1.92013	0.01822	0.109372	0
Leryth_000469		7.69514	21.8014	-1.45218	0.0413439	0.269289	0	80.1555	86.6461	-0.107366	0.890839	1	0	88.4851	73.9838	0.246473	0.841482	1	0
Leryth_000470		1260.2	1443.26	-0.199043	0.583338	1	0	1361.93	1658.5	-0.255405	0.483101	0.900868	0	777.961	758.334	0.0323648	0.960986	1	0
Leryth_000471		143.892	160.633	-0.157945	0.766772	1	0	124.899	160.142	-0.333358	0.533954	0.918238	0	203.87	281.708	-0.471232	0.614334	0.946006	0
Leryth_000472		181.827	186.565	-0.0272252	0.9729	1	0	98.3132	113.707	-0.206826	0.773542	1	0	270.41	337.907	-0.306082	0.778111	1	0
Leryth_000473		825.922	569.412	0.529868	0.200709	0.692549	0	22.3219	4.55053	2.38476	0.000226863	0.00256479	1	598.867	495.834	0.266033	0.715425	1	0
Leryth_000474		66.5538	162.436	-1.2888	0.0134579	0.120439	0	128.459	107.445	0.284307	0.596982	0.955692	0	259.792	386.992	-0.580695	0.519884	0.896593	0
Leryth_000475		101.71	206.417	-1.02536	0.0188657	0.154407	0	78.8802	96.7495	-0.272496	0.545161	0.923968	0	1310.29	444.614	1.55015	0.0439583	0.20934	0
Leryth_000476		113.198	135.764	-0.263104	0.520006	0.983512	0	127.307	33.8398	1.92514	2.96461e-05	0.000422312	1	3118.92	4184.35	-0.427396	0.541067	0.910701	0
Leryth_000477		295.6	435.609	-0.561458	0.191246	0.676584	0	522.695	559.373	-0.075038	0.863251	1	0	339.075	234.756	0.527961	0.486724	0.86936	0
Leryth_000478		191.516	274.98	-0.52825	0.174002	0.647451	0	528.607	839.163	-0.64512	0.0967183	0.363945	0	247.758	19.2073	3.65236	2.30748e-06	5.57193e-05	1
Leryth_000479		179	634.735	-1.82082	2.34379e-05	0.00069046	-1	1253.46	2528.19	-0.995424	0.0172323	0.0990454	-1	310.76	9.95936	4.95792	1.80214e-07	5.67696e-06	1
Leryth_000480		257.539	268.198	-0.0652521	0.875601	1	0	249.191	305.231	-0.255486	0.540552	0.921848	0	89.1929	53.3537	0.718574	0.334691	0.738427	0
Leryth_000481		389.351	296.177	0.385767	0.300674	0.823963	0	237.607	344.761	-0.494528	0.188251	0.554464	0	414.11	475.204	-0.210715	0.746845	1	0
Leryth_000482		429.816	679.488	-0.663905	0.0780795	0.404947	0	946.744	1358.41	-0.497215	0.18727	0.552678	0	547.899	579.066	-0.0850144	0.899926	1	0
Leryth_000483		731.313	519.643	0.491574	0.221537	0.729362	0	398.859	431.198	-0.0867006	0.832076	1	0	1290.47	1227.14	0.0705494	0.920761	1	0
Leryth_000484		848.441	942.144	-0.159099	0.681966	1	0	1012.97	1087.07	-0.070489	0.856512	1	0	722.746	855.082	-0.255257	0.707271	0.996202	0
Leryth_000485		222.988	274.947	-0.302627	0.506772	0.982943	0	337.117	402.004	-0.228276	0.62068	0.966468	0	352.524	248.273	0.502383	0.53131	0.904436	0
Leryth_000486		393.955	357.159	0.13313	0.713542	1	0	343.883	290.091	0.276776	0.448218	0.876979	0	313.591	260.366	0.255304	0.688076	0.9862	0
Leryth_000487		6756.04	6126.88	0.137538	0.73198	1	0	1618.79	1450.1	0.189351	0.639311	0.977802	0	5043.65	5960.68	-0.246506	0.725845	1	0
Leryth_000488		150.738	116.015	0.372503	0.437919	0.942761	0	81.218	80.0757	0.0523479	0.924909	1	0	455.167	366.362	0.30648	0.714783	0.999988	0
Leryth_000489		0	0	0	1	1	0	8.88028	92.2804	-3.12088	0.00238826	0.0196805	-1	7.78669	30.5895	-1.9304	0.321449	0.723403	0
Leryth_000490		186.187	183.181	0.0178097	0.963306	1	0	135.314	108.701	0.354029	0.360051	0.788034	0	515.337	429.675	0.247489	0.708987	0.997292	0
Leryth_000491		15.3634	11.3286	0.489099	0.67316	1	0	58.0191	91.7791	-0.712687	0.411036	0.843088	0	0	911.993	-10.9502	8.5841e-06	0.000174074	-1
Leryth_000492		1480.4	2000.09	-0.440805	0.271812	0.799615	0	4173.12	4041.24	0.075478	0.850745	1	0	1100.75	423.984	1.36748	0.0555364	0.246679	0
Leryth_000493		0	0.478195	-1.90878	1	1	0	11.891	3.02584	1.8149	0.142887	0.472386	0	7.0788	15.6504	-1.19108	0.568951	0.927156	0
Leryth_000494		9.67581	13.3512	-0.464713	0.518214	0.983512	0	57.3367	38.953	0.558435	0.439662	0.871497	0	16.2813	14.2277	0.171949	0.922354	1	0
Leryth_000495		318.975	462.002	-0.541519	0.147096	0.590622	0	350.632	408.851	-0.188807	0.616463	0.96439	0	363.143	492.277	-0.449526	0.491537	0.873847	0
Leryth_000496		2256.7	2237.37	0.0166891	0.965592	1	0	1045.6	1116.45	-0.0747596	0.848125	1	0	908.211	611.078	0.578914	0.389686	0.785487	0
Leryth_000497		95.068	73.433	0.368711	0.381868	0.899461	0	411.446	391.036	0.0987418	0.81636	1	0	258.376	34.8578	2.86335	0.000311833	0.00393281	1
Leryth_000498		168.715	243.392	-0.534518	0.168603	0.635293	0	574.182	599.539	-0.0322238	0.935536	1	0	450.212	712.094	-0.671227	0.321485	0.723427	0
Leryth_000499		11.2394	10.4471	0.112062	0.897866	1	0	5.86429	7.74142	-0.268924	0.767855	1	0	0.70788	2.84553	-1.63181	0.508417	0.887186	0
Leryth_000500		292.031	207.32	0.484672	0.1973	0.68771	0	329.994	204.97	0.715874	0.0588715	0.255876	0	159.981	140.854	0.170226	0.796189	1	0
Leryth_000501		165.757	153.054	0.10667	0.795826	1	0	21.2699	45.8773	-1.06489	0.0145689	0.0865735	-1	282.444	237.602	0.235503	0.744203	1	0
Leryth_000502		207.694	73.8992	1.48461	0.00676876	0.0711824	1	60.7121	43.942	0.487381	0.396277	0.829134	0	14.8655	110.976	-2.92655	0.00500804	0.0393057	-1
Leryth_000503		2905.44	2137.55	0.437656	0.227553	0.736744	0	318.012	461.755	-0.488112	0.184119	0.546113	0	265.455	53.3537	2.30048	0.000798045	0.00869941	1
Leryth_000504		231.128	256.245	-0.155508	0.705393	1	0	159.75	170.046	-0.0523573	0.901167	1	0	142.284	137.297	0.0403796	0.956902	1	0
Leryth_000505		35.3324	45.6864	-0.378486	0.415139	0.928219	0	212.168	220.713	-0.0315909	0.94707	1	0	184.757	138.72	0.401289	0.61774	0.948203	0
Leryth_000506		191.679	292.292	-0.612734	0.128153	0.547978	0	220.431	190.11	0.240241	0.558386	0.931521	0	450.92	682.216	-0.606563	0.388394	0.785487	0
Leryth_000507		551.796	521.528	0.0751982	0.836085	1	0	521.318	639.33	-0.262881	0.471306	0.892241	0	493.393	392.683	0.317575	0.617791	0.948203	0
Leryth_000508		434.545	486.625	-0.167915	0.67207	1	0	388.633	424.373	-0.0935648	0.816625	1	0	803.444	890.652	-0.155064	0.82352	1	0
Leryth_000509		23.7006	5.07723	2.15896	0.0924225	0.450351	0	12.3654	11.5267	-0.0338259	1	1	0	4.24728	4.97968	-0.0967831	1	1	0
Leryth_000510		731.717	394.086	0.886313	0.0388598	0.257477	0	143.331	35.9213	2.03136	1.67155e-05	0.000252518	1	29.731	49.7968	-0.760845	0.347144	0.751101	0
Leryth_000511		1541.3	972.747	0.658669	0.0700983	0.380124	0	717.243	437.675	0.741173	0.0436978	0.204975	0	591.788	1337.4	-1.18391	0.0650454	0.276723	0
Leryth_000512		0.908796	0.433944	1.04369	0.547245	0.988972	0	1.76649	1.20583	0.437438	1	1	0	4.24728	2.84553	0.608326	0.841361	1	0
Leryth_000513		1536.49	1076.69	0.506501	0.203394	0.697547	0	1520.62	1659.84	-0.0957156	0.810141	1	0	1772.53	2056.61	-0.22661	0.744487	1	0
Leryth_000514		361.19	239.265	0.58788	0.123633	0.535838	0	454.984	411.035	0.179205	0.640156	0.978421	0	393.582	653.761	-0.741425	0.267159	0.664148	0
Leryth_000516		1.32191	0.216972	2.92732	0.0554974	0.325872	0	0.588831	1.29211	-1.35352	0.671094	0.985521	0	0	11.3821	-7.58655	0.0117166	0.0766031	-1
Leryth_000517		383.58	181.868	1.06859	0.0226053	0.177108	0	40.5397	128.6	-1.65225	0.000921497	0.00870648	-1	114.677	52.6423	1.10819	0.190528	0.55282	0
Leryth_000518		91.5101	111.326	-0.245805	0.697312	1	0	18.1457	5.15345	1.72721	0.17734	0.537276	0	14.1576	3533.44	-7.88458	8.30059e-08	2.85485e-06	-1
Leryth_000519		221.393	136.707	0.690562	0.0619508	0.350907	0	404.559	369.756	0.163058	0.658579	0.985521	0	232.893	449.594	-0.964368	0.136985	0.454718	0
Leryth_000520		353.96	389.663	-0.144006	0.729456	1	0	161.486	193.196	-0.231281	0.589242	0.951664	0	622.227	424.696	0.542964	0.456301	0.843813	0
Leryth_000521		309.733	569.386	-0.884786	0.0154095	0.132768	0	596.458	720.642	-0.245006	0.501292	0.915513	0	1123.41	881.404	0.339631	0.591865	0.931826	0
Leryth_000522		34.9952	123.688	-1.84993	0.0139631	0.123863	0	0	1.37089	-1.92108	1	1	0	8.49457	1.42277	2.34308	0.307029	0.708538	0
Leryth_000523		57.945	179.282	-1.65722	0.0185309	0.152431	0	2.67974	3.86508	-0.48963	1	1	0	18.4049	0	6.76725	0.0183524	0.109952	0
Leryth_000524		1663.79	1185.16	0.488027	0.205642	0.701387	0	1244.93	1587.93	-0.327007	0.398502	0.831454	0	253.421	306.606	-0.268443	0.697411	0.991229	0
Leryth_000525		7258.77	5421.52	0.414152	0.323377	0.843748	0	1841.31	2758.3	-0.545183	0.194694	0.567578	0	836.715	2198.17	-1.40307	0.0604387	0.262749	0
Leryth_000526		592.724	321.772	0.874555	0.0176983	0.147155	0	455.179	299.958	0.631361	0.0881811	0.340123	0	289.523	211.992	0.43888	0.495826	0.877767	0
Leryth_000527		2.05039	1.59626	0.558686	0.600153	1	0	2.67974	1.89878	0.440668	0.843935	1	0	3.5394	147.968	-5.37163	0.000511636	0.00602509	-1
Leryth_000528		929.414	865.558	0.0931242	0.813553	1	0	1254.2	1300.13	-0.0230733	0.953677	1	0	523.124	426.83	0.28086	0.684995	0.985209	0
Leryth_000529		356.906	205.919	0.787162	0.176654	0.651806	0	24.9302	27.6237	-0.135155	0.944079	1	0	4.95516	58.3334	-3.59016	0.00699707	0.0515181	-1
Leryth_000530		248.837	279.944	-0.178309	0.634848	1	0	750.758	975.833	-0.346533	0.355965	0.783399	0	426.144	340.041	0.311726	0.634979	0.95832	0
Leryth_000531		1921.99	1856.14	0.0498803	0.891035	1	0	1115.31	1284.9	-0.17571	0.631808	0.974048	0	761.679	560.57	0.441688	0.489669	0.871924	0
Leryth_000532		1093.96	613.289	0.830105	0.0269128	0.199588	0	13.8015	13.5878	0.0630855	0.951998	1	0	506.135	160.773	1.64311	0.0143401	0.0903869	1
Leryth_000533		154.739	338.505	-1.05208	0.162457	0.621511	0	100.852	154.987	-0.656966	0.49548	0.912093	0	438.178	549.899	-0.298153	0.829226	1	0
Leryth_000534		691.267	844.172	-0.297707	0.477973	0.965554	0	2659.04	3985.48	-0.550693	0.19011	0.558798	0	710.712	630.285	0.160418	0.827399	1	0
Leryth_000535		20.1614	6.07522	1.84327	0.223473	0.731565	0	71.1725	51.8973	0.448996	0.696021	0.997791	0	0	7.11383	-3.21933	1	1	0
Leryth_000536		15.3951	16.4569	-0.0994346	0.90564	1	0	14.0839	5.07842	1.479	0.0931073	0.354099	0	44.5965	49.0854	-0.158117	0.914454	1	0
Leryth_000537		957.979	760.326	0.329498	0.384928	0.902747	0	404.655	244.751	0.75712	0.0504334	0.227735	0	668.239	327.948	1.02085	0.128405	0.437127	0
Leryth_000538		650.425	556.35	0.218478	0.570193	0.999937	0	1092.99	1044.1	0.0970651	0.801243	1	0	1061.82	1052.14	0.00051405	0.999742	1	0
Leryth_000539		46.9813	116.533	-1.31942	0.00266771	0.0346865	-1	49.2688	173.149	-1.77652	7.56331e-05	0.000971559	-1	208.825	390.549	-0.914617	0.228263	0.610544	0
Leryth_000540		1.5702	16.5479	-3.37895	3.71467e-10	3.62586e-08	-1	4.0798	12.3547	-1.56354	0.0137343	0.0827488	-1	26.8995	23983.6	-9.80706	2.04371e-24	4.0467e-21	-1
Leryth_000541		1.22892	0	3.47112	0.177313	0.652891	0	4.3022	12.2722	-1.50929	0.229609	0.62451	0	6.37092	7.11383	-0.10622	1	1	0
Leryth_000542		281.603	349.858	-0.319164	0.424544	0.935608	0	353.749	405.62	-0.168955	0.676089	0.987214	0	351.109	424.696	-0.283283	0.685809	0.985339	0
Leryth_000543		3.11925	1.75624	0.859177	0.427826	0.937308	0	3.26857	0.606667	2.34065	0.148416	0.484369	0	0	1.42277	-4.13972	0.589059	0.931826	0
Leryth_000544		57.6595	71.9446	-0.324775	0.511986	0.983512	0	81.0676	67.1052	0.311433	0.542833	0.923285	0	84.2378	942.583	-3.49208	0.000206746	0.0027687	-1
Leryth_000545		502.868	368.485	0.441431	0.223599	0.731764	0	330.387	341.806	-0.0146648	0.969028	1	0	170.599	342.887	-1.01749	0.112164	0.400681	0
Leryth_000546		109.92	140.304	-0.362231	0.32485	0.845396	0	228.615	288.067	-0.301682	0.413561	0.845765	0	165.644	111.687	0.557962	0.386421	0.785425	0
Leryth_000547		1095.06	1152	-0.081828	0.832512	1	0	1390.32	1822.6	-0.358275	0.355158	0.782369	0	875.648	696.444	0.319736	0.637151	0.959985	0
Leryth_000548		827.005	678.724	0.278502	0.450081	0.948525	0	1228.74	1613.32	-0.360617	0.328868	0.750642	0	841.67	842.277	-0.0112767	0.986879	1	0
Leryth_000549		119.363	148.762	-0.325289	0.525925	0.983512	0	40.6236	45.6512	-0.159154	0.790012	1	0	126.003	129.472	-0.0501755	0.962212	1	0
Leryth_000550		5147.34	5517.88	-0.0915651	0.800595	1	0	1686.78	1829.76	-0.0981378	0.790396	1	0	3072.91	2191.77	0.497099	0.434667	0.826142	0
Leryth_000551		1580.62	1712.91	-0.125001	0.76439	1	0	1864.28	2223.31	-0.225226	0.589544	0.951773	0	4911.27	2382.42	1.03096	0.161844	0.502913	0
Leryth_000552		693.212	981.809	-0.508926	0.160792	0.618322	0	569.905	658.048	-0.174314	0.632443	0.974322	0	732.656	283.13	1.36162	0.0348888	0.177269	0
Leryth_000553		1.52846	1.53927	-0.0153242	1	1	0	0	7.83792	-2.7084	0.535387	0.918238	0	0	0	0	1	1	0
Leryth_000554		41.784	41.7434	-0.00887817	0.986158	1	0	103.485	102.923	0.0451396	0.919814	1	0	106.89	197.053	-0.900324	0.233768	0.619057	0
Leryth_000555		284.904	253.84	0.159639	0.660116	1	0	474.522	510.075	-0.0731926	0.841433	1	0	273.242	719.208	-1.40701	0.0289407	0.15521	0
Leryth_000556		492.341	347.607	0.495099	0.212298	0.712969	0	304.858	241.624	0.363618	0.365805	0.795724	0	287.399	179.269	0.668574	0.341535	0.74584	0
Leryth_000557		15.4076	47.8563	-1.62732	0.00605708	0.065106	-1	50.8195	61.2203	-0.223557	0.711115	1	0	65.8329	808.842	-3.61702	0.000794291	0.00866189	-1
Leryth_000558		9.01795	11.1849	-0.286819	0.728152	1	0	4.84901	3.02209	0.505971	0.807925	1	0	133.082	4.2683	4.84984	0.00308944	0.0266883	1
Leryth_000559		18399.8	35977.7	-0.957168	0.0154334	0.132866	0	14898.7	8293.84	0.851074	0.0313203	0.158494	0	2000.47	1602.03	0.346734	0.617893	0.948256	0
Leryth_000560		0	0	0	1	1	0	11.1878	10.9671	-0.091727	1	1	0	65.8329	26.3212	1.32473	0.466809	0.852296	0
Leryth_000561		352.219	190.633	0.875914	0.021017	0.167514	0	369.974	487.625	-0.365591	0.3349	0.757749	0	303.681	261.789	0.204299	0.759776	1	0
Leryth_000562		2742.47	2675.45	0.0311162	0.935481	1	0	1600.28	1638.64	-0.00376952	0.992899	1	0	4080.93	1796.24	1.17686	0.0831536	0.327567	0
Leryth_000563		333.445	444.875	-0.420779	0.294533	0.819836	0	373.029	532.745	-0.485223	0.230469	0.625885	0	191.128	339.33	-0.834223	0.239938	0.628314	0
Leryth_000564		973.039	1282.34	-0.405429	0.299907	0.823963	0	2988.65	4053.23	-0.40657	0.298594	0.722238	0	447.38	666.566	-0.585167	0.394724	0.789989	0
Leryth_000565		4101.16	4577.64	-0.163293	0.701937	1	0	7848.66	13191.7	-0.719945	0.0930654	0.353988	0	5542	3270.23	0.753214	0.315907	0.717572	0
Leryth_000566		1179.43	1496.1	-0.307383	0.401301	0.916351	0	7112.29	12623.1	-0.831813	0.0225654	0.122895	0	8578.8	1317.48	2.73373	5.20227e-05	0.000840887	1
Leryth_000567		18.5734	14.7875	0.288642	0.753567	1	0	11.8306	46.2551	-1.8573	0.0437567	0.205065	0	159.273	107.419	0.585961	0.670539	0.979183	0
Leryth_000568		522.929	590.696	-0.169148	0.733797	1	0	101.959	185.407	-0.841557	0.114227	0.402296	0	466.493	229.777	1.02806	0.248164	0.638951	0
Leryth_000569		764.33	52.6765	3.86453	4.82289e-12	7.14948e-10	1	59.2388	86.0105	-0.553638	0.319107	0.739101	0	202.454	825.916	-2.02563	0.0253224	0.13975	0
Leryth_000570		334.352	313.342	0.085648	0.821011	1	0	184.368	152.298	0.312377	0.415807	0.848542	0	349.693	390.549	-0.17026	0.797616	1	0
Leryth_000571		74.2376	33.9512	1.1341	0.143271	0.58235	0	2.94415	0	2.63565	0.529436	0.918238	0	31.1467	35.5692	-0.19486	0.901378	1	0
Leryth_000572		1.93116	1.02618	0.748447	1	1	0	2.94415	51.4778	-3.93135	0.00339969	0.0264356	-1	262.624	56.9106	2.22248	0.139149	0.458934	0
Leryth_000573		0.8778	0	1.84062	1	1	0	0	22.9896	-4.66086	0.018943	0.106839	0	262.624	70.4269	1.92038	0.197492	0.563047	0
Leryth_000574		522.926	222.396	1.27948	0.0387853	0.25734	0	260.157	897.124	-1.79869	0.00464546	0.0343039	-1	1703.16	1414.23	0.307515	0.771731	1	0
Leryth_000575		113.456	54.101	1.06411	0.072037	0.385916	0	95.149	327.806	-1.75223	0.00351292	0.0271485	-1	406.323	305.895	0.415078	0.68236	0.984386	0
Leryth_000576		163.335	216.444	-0.409779	0.380772	0.898626	0	72.5239	68.3438	0.104642	0.840517	1	0	436.054	335.773	0.36977	0.653181	0.969161	0
Leryth_000577		1763.64	2297.89	-0.38678	0.325551	0.845868	0	4079.97	5386.3	-0.3703	0.346764	0.772865	0	1567.96	1651.83	-0.081506	0.906207	1	0
Leryth_000578		992.449	385.036	1.35486	0.000327122	0.00624959	1	368.919	179.761	1.06564	0.0047027	0.0346343	1	242.803	413.314	-0.782598	0.230426	0.614	0
Leryth_000579		1059.51	1130.96	-0.0986748	0.785589	1	0	965.035	1235.76	-0.329305	0.366242	0.796094	0	1058.28	734.859	0.520449	0.413128	0.80981	0
Leryth_000580		416.494	482.863	-0.213994	0.635887	1	0	324.268	327.791	0.00488307	1	1	0	588.957	441.769	0.415201	0.602481	0.938561	0
Leryth_000581		3304.77	1862.75	0.819157	0.0306417	0.21904	0	960.364	979.212	0.00227369	0.996564	1	0	1132.61	1353.76	-0.265661	0.687432	0.985989	0
Leryth_000582		185.584	184.766	-0.00135323	0.998527	1	0	382.493	414.411	-0.0790355	0.836675	1	0	249.882	957.522	-1.94834	0.00434436	0.0351415	-1
Leryth_000584		173.808	161.376	0.0973405	0.788845	1	0	358.191	381.475	-0.0586095	0.873041	1	0	270.41	308.029	-0.200098	0.75271	1	0
Leryth_000585		66.2218	70.4107	-0.0816394	0.905496	1	0	32.8306	184.326	-2.46997	0.000341361	0.00366494	-1	62.2935	92.4798	-0.578681	0.621523	0.950373	0
Leryth_000586		330.089	643.486	-0.957735	0.0295987	0.213617	0	232.873	610.325	-1.35503	0.00259838	0.021164	-1	917.413	587.602	0.643425	0.402147	0.798023	0
Leryth_000587		47.058	34.3739	0.448617	0.35945	0.879618	0	130.633	124.42	0.0922686	0.850556	1	0	139.452	76.118	0.858794	0.316615	0.718454	0
Leryth_000588		55.6665	106.099	-0.925488	0.146372	0.588996	0	6.58532	9.16004	-0.498266	0.595406	0.954913	0	10.6182	7.11383	0.517986	0.676942	0.981637	0
Leryth_000589		219.376	202.633	0.106174	0.79065	1	0	189.877	161.563	0.255904	0.527121	0.918238	0	239.971	260.366	-0.126175	0.857672	1	0
Leryth_000590		3789.62	3585.92	0.0724751	0.859271	1	0	1635.06	1985.44	-0.249254	0.542899	0.923285	0	3409.15	2418.7	0.484556	0.498974	0.879981	0
Leryth_000592		0	0.85515	-1.8622	1	1	0	6.53715	4.85334	0.436411	1	1	0	0	0	0	1	1	0
Leryth_000593		27.068	20.6152	0.379645	0.531203	0.983512	0	52.0281	56.8911	-0.111301	0.869612	1	0	68.6644	164.329	-1.2626	0.235466	0.621416	0
Leryth_000594		1301.13	1172.16	0.144892	0.693975	1	0	1048.52	1345.84	-0.329079	0.373327	0.803933	0	885.558	719.92	0.289491	0.653893	0.969543	0
Leryth_000595		73.8199	95.5847	-0.374511	0.476686	0.964633	0	237.38	368.677	-0.603784	0.246067	0.65328	0	109.721	241.87	-1.14227	0.213876	0.589173	0
Leryth_000596		706.533	3556.22	-2.30442	7.12344e-09	4.88784e-07	-1	4335.46	4823.5	-0.164303	0.666151	0.985521	0	4519.82	1543.7	1.5749	0.0201718	0.117923	0
Leryth_000597		3.30676	3.4001	-0.181543	0.88709	1	0	22.1896	22.6391	-0.0430666	1	1	0	4.95516	3.55692	0.295489	1	1	0
Leryth_000598		147.69	149.011	-0.0154353	0.976362	1	0	227.461	194.339	0.254271	0.599991	0.957368	0	307.928	280.996	0.124709	0.885676	1	0
Leryth_000599		1251.93	1590.39	-0.350125	0.33444	0.85455	0	921.469	696.973	0.428577	0.241284	0.645	0	846.625	393.395	1.09871	0.0876555	0.339703	0
Leryth_000600		5880.13	4246.91	0.474367	0.208128	0.705151	0	1655.51	610.768	1.4393	0.00024843	0.00278252	1	1979.23	727.745	1.46122	0.0309342	0.162657	0
Leryth_000601		270.223	233.148	0.21154	0.683758	1	0	283.682	57.3996	2.32896	3.51371e-05	0.000490452	1	20.5285	7.82521	1.40127	0.216273	0.592597	0
Leryth_000602		116.972	174.812	-0.583656	0.115382	0.515307	0	79.0844	102.237	-0.334454	0.39822	0.831067	0	171.307	16486.3	-6.59329	2.88611e-16	5.44257e-14	-1
Leryth_000603		50.6448	75.2894	-0.57416	0.174724	0.648745	0	141.268	144.421	-0.00370097	0.996286	1	0	83.5299	939.026	-3.50064	1.3706e-05	0.000263484	-1
Leryth_000604		8.1023	8.09361	0.0288443	1	1	0	14.2761	4.85334	1.57883	0.155515	0.497455	0	26.1916	16.3618	0.664167	0.710213	0.998063	0
Leryth_000605		447.257	337.777	0.399155	0.31989	0.839424	0	348.798	409.665	-0.204034	0.615169	0.963722	0	181.925	155.793	0.215774	0.763519	1	0
Leryth_000606		9001.98	7493.77	0.287728	0.428409	0.937622	0	5057.29	3291.11	0.624403	0.0892555	0.343217	0	673.194	239.025	1.52053	0.0250055	0.138221	0
Leryth_000607		129.881	121.389	0.0885249	0.868039	1	0	13.2127	12.2459	0.157353	0.888163	1	0	400.66	256.098	0.637354	0.489354	0.871605	0
Leryth_000608		27.7004	4.13952	2.76779	0.00257229	0.033651	1	2.44551	0.606667	1.27127	0.66921	0.985521	0	1.41576	1.42277	-0.0967831	1	1	0
Leryth_000609		43.7208	52.6169	-0.274005	0.518282	0.983512	0	128.674	137.46	-0.0654834	0.879494	1	0	82.822	118.801	-0.534438	0.470573	0.855393	0
Leryth_000610		7039.13	8039.54	-0.195192	0.636843	1	0	4982.95	5961.78	-0.230805	0.577188	0.943854	0	3538.69	4049.9	-0.199768	0.782783	1	0
Leryth_000611		955.526	689.713	0.464098	0.207912	0.70502	0	298.023	216.205	0.487924	0.194046	0.566416	0	675.318	473.781	0.501225	0.437866	0.828652	0
Leryth_000612		6.2552	37.3759	-2.54214	3.03782e-06	0.000113953	-1	108.318	106.187	0.0804315	0.881564	1	0	28.3152	1261.99	-5.48993	7.68048e-08	2.66471e-06	-1
Leryth_000613		135.401	85.3343	0.658446	0.15189	0.599451	0	64.5487	147.281	-1.15998	0.0141716	0.0847942	-1	504.719	433.944	0.209324	0.79404	1	0
Leryth_000614		8.27431	2.71601	1.53495	0.160075	0.616779	0	0.913251	0	1.81117	1	1	0	94.856	41.9716	1.18608	0.436228	0.827528	0
Leryth_000615		155.085	78.8648	0.97096	0.0737944	0.39264	0	129.106	130.665	0.011549	0.991007	1	0	242.803	145.122	0.74025	0.438134	0.828925	0
Leryth_000616		2178.31	1535.09	0.497376	0.208547	0.705617	0	1306.58	564.239	1.24278	0.00195819	0.0166359	1	351.817	573.375	-0.717933	0.301781	0.702171	0
Leryth_000617		12.7879	18.4855	-0.544382	0.51405	0.983512	0	4.86085	6.9772	-0.402194	0.76229	1	0	0	0	0	1	1	0
Leryth_000618		1733.72	732.831	1.23799	0.00152724	0.0222474	1	483.973	83.3414	2.55852	1.3703e-09	4.22537e-08	1	172.723	1.42277	6.76182	8.50148e-11	5.74804e-09	1
Leryth_000619		74.6819	65.9416	0.177521	0.737142	1	0	128.693	124.955	0.0649383	0.90967	1	0	159.273	192.073	-0.280939	0.762513	1	0
Leryth_000620		88.4965	88.7325	-0.0129191	0.976245	1	0	185.508	241.557	-0.352413	0.383653	0.814911	0	116.092	140.854	-0.286713	0.685873	0.985339	0
Leryth_000621		219.887	151.045	0.585808	0.394615	0.911551	0	175.02	247.618	-0.514807	0.474288	0.894101	0	226.522	281.708	-0.277947	0.822118	1	0
Leryth_000622		228.277	128.796	0.820151	0.110486	0.502563	0	136.853	60.9871	1.19371	0.0257347	0.136613	0	0	0	0	1	1	0
Leryth_000623		68.7083	90.1193	-0.396145	0.42284	0.934508	0	54.2937	49.946	0.161555	0.765084	1	0	32.5625	396.24	-3.62258	0.000151251	0.00212469	-1
Leryth_000624		0.733236	0	2.61758	0.535116	0.983512	0	1.17766	2.41917	-0.844805	1	1	0	2.83152	0	4.03725	0.592374	0.931826	0
Leryth_000625		1107	662.323	0.736321	0.0495193	0.302829	0	515.483	416.007	0.33748	0.372575	0.803129	0	474.988	527.135	-0.156319	0.813851	1	0
Leryth_000626		158.576	232.854	-0.47987	0.449933	0.948525	0	101.216	435.997	-2.00252	0.00231597	0.0191644	-1	5697.73	2446.45	1.25494	0.219837	0.597667	0
Leryth_000627		39.0261	24.1845	0.697097	0.409685	0.923098	0	35.5647	37.4194	-0.107758	0.932155	1	0	0	0	0	1	1	0
Leryth_000628		0	2.05236	-1.86679	1	1	0	25.7461	56.1013	-0.995776	0.378042	0.808656	0	767.342	343.598	1.19479	0.380505	0.782258	0
Leryth_000629		295.486	327.485	-0.158031	0.662793	1	0	386.498	345.826	0.190095	0.602243	0.958238	0	353.232	834.452	-1.25319	0.0505709	0.231257	0
Leryth_000630		38.557	20.0169	0.935157	0.123813	0.536283	0	63.5584	27.0106	1.30169	0.0364239	0.178868	0	20.5285	28.4553	-0.492102	0.661409	0.973335	0
Leryth_000631		0	0	0	1	1	0	0	0	0	1	1	0	0	9.24798	-3.21933	1	1	0
Leryth_000632		50378.7	3294.3	3.92998	6.67363e-16	1.90721e-13	1	1188.81	96.9289	3.6458	8.94194e-14	4.75776e-12	1	552.147	63.3131	3.11073	0.000194313	0.00262951	1
Leryth_000633		539.552	406.887	0.419009	0.428648	0.937807	0	29.1051	36.0195	-0.277266	0.697669	0.99811	0	160.689	72.5611	1.14683	0.246511	0.637457	0
Leryth_000634		398.932	400.672	-0.0157755	0.966488	1	0	740.516	758.659	-0.00250903	0.995208	1	0	270.41	475.915	-0.827284	0.206595	0.577496	0
Leryth_000635		199.023	182.285	0.137451	0.779924	1	0	19.6773	106.437	-2.31605	4.68112e-05	0.00063331	-1	552.855	2535.37	-2.19325	0.0126265	0.0815138	-1
Leryth_000636		158.695	133.858	0.236562	0.545613	0.988695	0	345.771	362.251	-0.0355834	0.929529	1	0	489.853	446.037	0.124758	0.855354	1	0
Leryth_000637		896.275	1075.77	-0.267351	0.461959	0.954601	0	1685.03	2243.86	-0.384308	0.291148	0.719295	0	959.178	659.452	0.53432	0.402276	0.798132	0
Leryth_000638		0	0.51309	-1.86196	1	1	0	0	2.58422	-2.70371	0.535474	0.918238	0	0	0	0	1	1	0
Leryth_000639		125.952	188.202	-0.587455	0.144095	0.583862	0	220.822	221.971	0.0253235	0.951661	1	0	147.239	196.342	-0.429489	0.544857	0.91293	0
Leryth_000640		1.96216	3.60437	-0.865723	0.346582	0.868018	0	1.17766	1.28836	0.427275	1	1	0	0.70788	0	3.64615	1	1	0
Leryth_000641		429.249	279.525	0.626692	0.226708	0.735759	0	398.709	37.108	3.35134	1.74046e-07	3.85978e-06	1	2273	4542.18	-0.969218	0.279881	0.677606	0
Leryth_000642		0	1.73578	-1.91208	1	1	0	11.0434	10.2817	0.229272	1	1	0	78.5747	974.595	-3.58312	0.0133336	0.0852448	-1
Leryth_000643		0	0	0	1	1	0	12.9014	0	1.87811	1	1	0	0	51.2196	-5.09821	0.273571	0.669384	0
Leryth_000644		1.7556	0	2.61563	0.528669	0.983512	0	0	2.74178	-1.9217	1	1	0	33.2704	742.684	-4.42773	0.00427373	0.0347077	-1
Leryth_000645		147.09	162.015	-0.148262	0.694688	1	0	243.528	208.342	0.254245	0.503527	0.91674	0	372.345	495.834	-0.424379	0.518973	0.895818	0
Leryth_000646		4234.04	2920.66	0.565678	0.191228	0.676584	0	4780.63	330.593	3.78528	2.43595e-14	1.4127e-12	1	1377.54	2964.33	-1.06374	0.166906	0.512721	0
Leryth_000647		0.17556	0.17103	-0.0236435	1	1	0	0.456625	3.26592	-2.0965	0.307499	0.726534	0	2.83152	24.8984	-3.16994	0.0846421	0.331454	0
Leryth_000648		9666	3494.07	1.46522	0.000150083	0.00326823	1	714.651	324.776	1.16217	0.00300414	0.0238345	1	701.51	298.069	1.23278	0.0696039	0.291376	0
Leryth_000649		113.921	110.75	0.0347592	0.937992	1	0	253.526	192.602	0.422456	0.331287	0.753434	0	465.785	271.748	0.770138	0.308363	0.709388	0
Leryth_000650		0	0	0	1	1	0	1.04546	0	2.60216	0.535373	0.918238	0	0.70788	0.711383	-0.0967831	1	1	0
Leryth_000651		246.058	228.845	0.0966187	0.790618	1	0	417.278	515.258	-0.273718	0.452371	0.877434	0	623.643	470.224	0.395826	0.532458	0.905125	0
Leryth_000652		516.757	489.412	0.0737915	0.846609	1	0	813.223	304.456	1.44568	0.000215158	0.00244944	1	315.715	616.769	-0.974428	0.147242	0.475562	0
Leryth_000653		556.914	587.643	-0.0843149	0.824595	1	0	483.074	482.574	0.0343492	0.928585	1	0	634.969	640.245	-0.0264711	0.968601	1	0
Leryth_000655		229.331	237.116	-0.0565931	0.877286	1	0	354.985	471.467	-0.37975	0.299701	0.722238	0	502.595	585.468	-0.232451	0.715198	1	0
Leryth_000656		0	0	0	1	1	0	8.30364	0	4.98264	0.0105167	0.0667733	1	0	0	0	1	1	0
Leryth_000657		8.4776	11.8979	-0.505054	0.485666	0.970289	0	4.40422	11.4527	-1.28108	0.120607	0.418965	0	36.1019	15.6504	1.22386	0.338352	0.742927	0
Leryth_000658		0.748733	0.433944	0.761884	0.74074	1	0	4.63845	0	4.53448	0.0300349	0.153829	0	2.12364	9.95936	-2.0622	0.315028	0.716632	0
Leryth_000659		141.951	135.269	0.0654237	0.88997	1	0	214.055	187.979	0.216233	0.64659	0.981802	0	94.1481	100.305	-0.103744	0.90804	1	0
Leryth_000660		604.807	728.339	-0.27438	0.456931	0.949734	0	1476.15	1597.28	-0.085603	0.817063	1	0	736.196	554.167	0.399666	0.536246	0.908032	0
Leryth_000661		484.666	268.011	0.853089	0.0655505	0.364665	0	261.192	204.509	0.371339	0.433498	0.865604	0	463.662	480.895	-0.053534	0.948144	1	0
Leryth_000662		2051.73	2386.72	-0.220347	0.550541	0.990338	0	619.187	523.14	0.272068	0.468571	0.889858	0	4187.11	6743.2	-0.691951	0.284532	0.682827	0
Leryth_000663		43.4937	80.5942	-0.844016	0.273328	0.800606	0	110.689	206.615	-0.878666	0.242566	0.647032	0	293.77	706.403	-1.22287	0.326961	0.729882	0
Leryth_000664		89.4732	93.5911	-0.0701121	0.848804	1	0	174.778	196.055	-0.123981	0.736707	1	0	86.3614	149.39	-0.800861	0.213437	0.588755	0
Leryth_000665		65.0468	45.7401	0.502817	0.169216	0.636911	0	112.318	369.412	-1.68471	6.41883e-06	0.000106041	-1	122.463	1047.87	-3.11099	5.50084e-06	0.000118484	-1
Leryth_000666		355.069	482.802	-0.449627	0.217767	0.722009	0	688.391	731.063	-0.0536711	0.883585	1	0	409.155	479.472	-0.240215	0.706627	0.996054	0
Leryth_000667		38.1435	78.0395	-1.00738	0.222644	0.730975	0	6.89791	2.41167	1.22584	0.667758	0.985521	0	20.5285	38.4147	-0.874382	0.68726	0.985989	0
Leryth_000668		1021.94	923.242	0.148628	0.733469	1	0	618.573	476.348	0.39338	0.376179	0.806751	0	333.412	351.423	-0.0699571	0.935473	1	0
Leryth_000669		0	0	0	1	1	0	4.90286	1.82	1.3917	0.368559	0.798857	0	8.49457	36.9919	-2.0959	0.193596	0.558126	0
Leryth_000670		1988.27	1653.4	0.259838	0.486034	0.970346	0	1101.39	1344.45	-0.256227	0.493829	0.910625	0	1059.7	1109.76	-0.0742442	0.910054	1	0
Leryth_000671		52.8087	48.0843	0.128222	0.817863	1	0	48.3029	46.8918	0.0630175	0.913838	1	0	155.026	184.96	-0.2619	0.782336	1	0
Leryth_000672		26.9204	7.98202	1.76625	0.0150973	0.130744	0	4.13981	0.606667	3.4379	0.00829778	0.0551481	1	21.2364	74.6952	-1.81574	0.152182	0.484957	0
Leryth_000673		0.909707	1.67368	-0.818881	1	1	0	12.5577	1.82	2.36213	0.150969	0.488531	0	0	0	0	1	1	0
Leryth_000674		34.9135	43.3467	-0.316489	0.485588	0.970289	0	283.313	346.134	-0.258537	0.562221	0.933685	0	7.0788	196.342	-4.75693	3.73475e-07	1.08751e-05	-1
Leryth_000675		706.444	596.696	0.238302	0.525853	0.983512	0	701.967	573.287	0.321678	0.394777	0.827329	0	620.103	445.326	0.469666	0.476381	0.860266	0
Leryth_000676		6.32285	15.0062	-1.15358	0.474522	0.963349	0	58.5182	90.6858	-0.679767	0.553043	0.927964	0	0	12.0935	-4.13972	0.588458	0.931826	0
Leryth_000677		9.59559	16.0052	-0.748765	0.352999	0.873382	0	23.8178	47.0016	-0.955732	0.241922	0.645872	0	0	2.13415	-4.13972	0.576718	0.931826	0
Leryth_000678		221.748	178.137	0.372303	0.621344	1	0	103.509	109.474	-0.157788	0.875247	1	0	105.474	672.257	-2.62462	0.0523416	0.237124	0
Leryth_000679		158.895	161.101	-0.0250857	0.955929	1	0	174.255	184.461	-0.0670245	0.885473	1	0	108.306	105.285	0.0291967	0.978812	1	0
Leryth_000680		84.3968	117.544	-0.490183	0.202122	0.695079	0	215.833	440.712	-1.00778	0.00918394	0.0598046	-1	402.076	410.468	-0.0430863	0.949414	1	0
Leryth_000681		308.814	327.312	-0.0920611	0.801311	1	0	737.196	811.769	-0.108385	0.767442	1	0	530.91	602.541	-0.194805	0.7604	1	0
Leryth_000682		2.6334	2.73648	-0.0234791	1	1	0	45.52	64.8684	-0.590332	0.726901	1	0	15.5734	0	4.03725	0.590412	0.931826	0
Leryth_000683		252.129	216.055	0.215009	0.583893	1	0	254.236	213.349	0.283102	0.474631	0.894443	0	216.611	99.5936	1.115	0.110636	0.396638	0
Leryth_000684		423.159	514.689	-0.287212	0.44225	0.945009	0	890.425	1081.19	-0.252966	0.499741	0.914384	0	508.258	300.915	0.750159	0.254829	0.648619	0
Leryth_000685		846.958	565.796	0.570213	0.138869	0.572601	0	367.098	227.474	0.718657	0.063919	0.271306	0	1453.28	1096.24	0.393694	0.558054	0.921188	0
Leryth_000686		4631.81	1461.54	1.6617	8.0074e-06	0.000267116	1	1669.3	155.502	3.44997	3.27077e-17	2.86022e-15	1	4606.18	3236.79	0.510041	0.421797	0.815955	0
Leryth_000687		1624.77	966.145	0.743504	0.0645274	0.360565	0	530.421	41.8482	3.67187	8.76753e-15	5.46168e-13	1	1405.85	269.614	2.38325	0.00128462	0.0129235	1
Leryth_000688		661.742	557.771	0.242153	0.51071	0.983512	0	1022.33	1099.11	-0.0732867	0.842881	1	0	259.084	246.85	0.0621966	0.927059	1	0
Leryth_000689		578.289	189.415	1.60162	1.56431e-05	0.000488335	1	549.391	239.174	1.22754	0.000872831	0.00831755	1	193.959	213.415	-0.151872	0.812365	1	0
Leryth_000690		22.8519	22.1416	0.046193	0.934422	1	0	84.1309	124.745	-0.547189	0.322929	0.74438	0	161.397	188.517	-0.233972	0.808304	1	0
Leryth_000691		14.9737	5.79449	1.37343	0.0839817	0.42444	0	3.94759	3.95511	0.299235	0.778152	1	0	5.66304	3.55692	0.753871	0.64896	0.967048	0
Leryth_000692		178.518	124.664	0.513302	0.277342	0.804487	0	130.238	52.4354	1.33554	0.00660758	0.0459415	1	84.9457	139.431	-0.72666	0.386211	0.785415	0
Leryth_000693		56.0464	48.868	0.187349	0.69063	1	0	81.4165	91.6458	-0.144161	0.76174	1	0	28.3152	49.7968	-0.801648	0.340481	0.744813	0
Leryth_000694		322.453	216.104	0.571517	0.154419	0.604499	0	246.267	277.157	-0.145137	0.721521	1	0	562.057	189.228	1.56048	0.029437	0.157084	0
Leryth_000695		43.7423	66.1918	-0.6017	0.152324	0.600223	0	132.536	198.278	-0.549976	0.189656	0.557712	0	191.128	166.464	0.186419	0.799005	1	0
Leryth_000696		288.325	261.319	0.136889	0.745132	1	0	138.691	50.0254	1.49133	0.00077575	0.0074981	1	295.894	200.61	0.550981	0.45629	0.843813	0
Leryth_000697		6.06951	4.3344	0.393841	0.677796	1	0	1.50208	0.606667	1.06835	0.733962	1	0	87.7772	12.0935	2.84481	0.0484356	0.224379	0
Leryth_000698		11.0189	12.3183	-0.187102	0.926562	1	0	49.9499	35.4364	0.511836	0.589292	0.951672	0	0	0	0	1	1	0
Leryth_000699		189.952	295.546	-0.633276	0.156872	0.609397	0	673.774	868.684	-0.346305	0.436532	0.868645	0	743.982	296.647	1.32867	0.0928653	0.352665	0
Leryth_000700		68.4796	50.3305	0.442097	0.485001	0.969896	0	290.663	401.624	-0.450455	0.461292	0.883997	0	30.4389	10.6707	1.46965	0.250779	0.642738	0
Leryth_000701		176.831	186.625	-0.0882175	0.808208	1	0	353.072	274.647	0.396878	0.275664	0.699019	0	210.948	138.008	0.597943	0.347935	0.751585	0
Leryth_000702		8.41378	11.8137	-0.512476	0.476998	0.964633	0	4.63845	8.61339	-0.692812	0.402508	0.835675	0	58.7541	14.2277	2.01799	0.114059	0.405104	0
Leryth_000703		4098.73	4230.46	-0.0486755	0.898595	1	0	1653.11	1702.46	-0.0127007	0.974043	1	0	1117.04	1012.3	0.13756	0.837996	1	0
Leryth_000704		342.516	978.215	-1.52003	9.03531e-05	0.00216294	-1	759.423	1278.79	-0.726779	0.0572425	0.250485	0	6356.77	1509.55	2.06339	0.00273931	0.0241682	1
Leryth_000705		46.2977	52.4781	-0.1797	0.686253	1	0	44.2589	53.854	-0.25588	0.573941	0.94199	0	177.678	229.777	-0.3824	0.619991	0.949545	0
Leryth_000706		19.0934	20.5915	-0.11729	0.915229	1	0	4.0798	4.47925	0.174886	1	1	0	0	0	0	1	1	0
Leryth_000707		747.604	1033.68	-0.472894	0.207868	0.70502	0	617.139	1328.45	-1.07394	0.00465279	0.0343397	-1	2907.97	2053.05	0.492215	0.452702	0.840836	0
Leryth_000708		3.33684	3.04361	0.0584212	1	1	0	18.9569	28.9523	-0.564354	0.514065	0.918238	0	0.70788	0.711383	-0.0967831	1	1	0
Leryth_000709		1.62207	0.216972	2.2405	0.0592426	0.341356	0	4.98122	0	3.67086	0.00652869	0.0454957	1	2.12364	0.711383	1.16575	0.649584	0.967284	0
Leryth_000710		785.316	65.6191	3.57949	2.02833e-11	2.61522e-09	1	20.0449	0.685445	4.72105	1.95865e-06	3.55804e-05	1	321.378	0.711383	8.45562	5.66897e-10	3.18116e-08	1
Leryth_000711		12.9014	25.4967	-0.999484	0.0904891	0.444839	0	9.75187	9.39262	0.137256	0.830467	1	0	102.643	135.874	-0.415122	0.685283	0.985209	0
Leryth_000712		125.171	225.765	-0.849787	0.0419576	0.27169	0	71.7715	80.7087	-0.146363	0.751657	1	0	327.041	4518.7	-3.79361	2.23714e-06	5.42096e-05	-1
Leryth_000713		304.965	365.324	-0.257511	0.63227	1	0	117.095	28.1103	2.07428	0.000707627	0.00689253	1	41.7649	17.0732	1.29931	0.240457	0.629315	0
Leryth_000714		0	0	0	1	1	0	2.94415	0	1.84869	1	1	0	0	0	0	1	1	0
Leryth_000715		66.0668	199.943	-1.59788	0.000100679	0.00235125	-1	213.197	467.117	-1.10041	0.00665944	0.0461862	-1	1134.02	253.964	2.14709	0.00308945	0.0266883	1
Leryth_000716		1153.71	1387.28	-0.250206	0.536267	0.984168	0	485.227	335.731	0.55946	0.182914	0.5437	0	2907.27	105.285	4.78722	9.51436e-09	4.07647e-07	1
Leryth_000717		1511.11	2243.29	-0.521035	0.274077	0.801086	0	784.562	389.683	0.999632	0.0481785	0.219845	0	3737.61	149.39	4.67576	1.83126e-06	4.50838e-05	1
Leryth_000718		162.121	236.985	-0.547635	0.28406	0.810504	0	645.332	85.7888	2.91267	1.41276e-07	3.19699e-06	1	640.632	1.42277	8.76927	6.84867e-10	3.74461e-08	1
Leryth_000719		2142.75	2361.73	-0.144219	0.694312	1	0	1248.24	1202.59	0.081773	0.825913	1	0	1015.1	1587.1	-0.65045	0.312947	0.714479	0
Leryth_000720		0	0	0	1	1	0	4.07412	0	1.87697	1	1	0	0	121.646	-7.70625	0.0102738	0.0694468	-1
Leryth_000721		1553.63	1240.68	0.317384	0.405363	0.919588	0	1734.62	518.832	1.77047	6.89896e-06	0.000113499	1	4050.49	8445.54	-1.06791	0.112059	0.400463	0
Leryth_000722		690.659	588.583	0.224844	0.534829	0.983512	0	628.091	692.51	-0.108916	0.765694	1	0	258.376	607.521	-1.2427	0.0531926	0.239948	0
Leryth_000723		1583.61	1573.42	0.00366955	0.992691	1	0	2015.48	2564.17	-0.312852	0.428208	0.861568	0	1112.79	1121.14	-0.0212719	0.975906	1	0
Leryth_000724		4.38574	9.11283	-0.784748	0.783309	1	0	13.9275	3.64	1.5983	0.451023	0.877434	0	4.24728	192.785	-5.32936	0.00966239	0.0664808	-1
Leryth_000725		1143.67	672.235	0.759144	0.037154	0.249321	0	556.57	565.566	0.0100378	0.979598	1	0	292.355	317.277	-0.125649	0.847275	1	0
Leryth_000726		138.141	255.16	-0.890845	0.0151286	0.130974	0	659.308	889.379	-0.401879	0.269444	0.690036	0	867.861	397.663	1.11391	0.0823318	0.325999	0
Leryth_000727		853.009	803.158	0.0790361	0.838357	1	0	1197.86	1156.1	0.0824554	0.831818	1	0	1687.59	1377.24	0.281526	0.677602	0.981877	0
Leryth_000728		3.5112	0	1.83885	1	1	0	18.9504	0	2.60211	0.535479	0.918238	0	0	0	0	1	1	0
Leryth_000729		45.6087	0.410128	6.5518	2.14433e-11	2.75199e-09	1	7.36637	0.602917	3.20177	0.00444728	0.0330429	1	7.78669	6.40245	0.251712	0.946051	1	0
Leryth_000730		136.986	107.651	0.34634	0.542266	0.987506	0	152.324	150.128	0.0466147	0.938899	1	0	75.7432	58.3334	0.369137	0.720108	1	0
Leryth_000731		309.074	345.272	-0.168686	0.641315	1	0	429.054	294.888	0.578029	0.113173	0.399857	0	217.319	251.83	-0.221431	0.728189	1	0
Leryth_000732		58.9475	54.2226	0.113898	0.865384	1	0	42.2823	43.896	-0.0307654	0.977335	1	0	0	0	0	1	1	0
Leryth_000733		36.6251	16.1088	1.17885	0.116893	0.519129	0	20.628	8.72593	1.10624	0.203016	0.581444	0	13.4497	93.1912	-2.79791	0.0423285	0.203448	0
Leryth_000734		47.2901	30.0948	0.674014	0.423859	0.935315	0	27.1288	40.0496	-0.546887	0.634063	0.97503	0	37.5177	51.2196	-0.417265	0.805286	1	0
Leryth_000735		32.9108	15.6333	1.09048	0.356297	0.876624	0	10.599	0	2.63691	0.533963	0.918238	0	21.9443	24.8984	-0.105577	1	1	0
Leryth_000736		30.0379	27.024	0.155137	0.822458	1	0	13.6154	17.5081	-0.297235	0.712303	1	0	37.5177	41.9716	-0.191523	0.884527	1	0
Leryth_000737		1.24442	0.410128	1.55441	0.349257	0.870584	0	1.63429	0	3.12127	0.274813	0.697948	0	4.95516	1650.41	-8.32972	7.22356e-10	3.93407e-08	-1
Leryth_000738		7.05378	5.3495	0.370303	0.640586	1	0	6.44128	3.10836	0.948834	0.377532	0.808283	0	0.70788	4.2683	-2.76485	0.265441	0.662267	0
Leryth_000739		53.3441	37.204	0.514417	0.213562	0.715338	0	80.6467	80.8014	0.0118385	0.976928	1	0	600.991	974.595	-0.709072	0.319661	0.722226	0
Leryth_000740		522.725	590.896	-0.186588	0.60722	1	0	404.873	160.632	1.3563	0.000268637	0.00298445	1	1136.86	686.485	0.715204	0.261178	0.657491	0
Leryth_000741		795.753	740.792	0.0952831	0.799608	1	0	615.62	744.335	-0.242361	0.51988	0.918238	0	310.052	762.603	-1.31104	0.0492578	0.226853	0
Leryth_000742		148.167	84.5139	0.804949	0.0821316	0.418395	0	135.752	35.714	1.93006	8.27799e-05	0.00105554	1	366.682	142.277	1.35374	0.0988989	0.367454	0
Leryth_000743		1009.82	619.682	0.699264	0.075889	0.398691	0	294.92	12.0481	4.65118	8.9581e-21	1.35266e-18	1	75.0353	5.69106	3.77237	8.72079e-06	0.000176459	1
Leryth_000744		281.38	259.139	0.112336	0.776876	1	0	225.791	114.037	1.0111	0.0125823	0.0772009	1	116.092	353.557	-1.61451	0.023014	0.130151	0
Leryth_000745		3163.03	3332.15	-0.0314571	0.945075	1	0	1590.58	2161.8	-0.461276	0.310826	0.728275	0	2859.13	2109.25	0.478976	0.5414	0.911076	0
Leryth_000746		4.23551	7.06916	-0.751035	0.329238	0.849401	0	12.8401	35.2666	-1.48645	0.0438459	0.205278	0	23.3601	212.704	-3.17236	0.0138297	0.0878891	-1
Leryth_000747		50.2004	76.2968	-0.61161	0.24932	0.769522	0	7.71481	3.71503	0.899934	0.221269	0.611606	0	6.37092	515.753	-6.38344	6.3809e-08	2.26196e-06	-1
Leryth_000748		0.557676	0.456069	0.323183	1	1	0	0	0	1.84837	1	1	0	0	7.11383	-7.235	0.0191507	0.113605	0
Leryth_000749		169.211	206.646	-0.29702	0.436896	0.942504	0	106.219	147.135	-0.445524	0.248604	0.657258	0	258.376	475.204	-0.894403	0.182524	0.53982	0
Leryth_000750		880.612	427.633	1.04078	0.0154125	0.132768	0	473.293	212.39	1.18154	0.00747183	0.0508286	1	753.893	276.017	1.44878	0.0577336	0.253878	0
Leryth_000751		1137.33	410.293	1.46998	0.000747471	0.0123044	1	41.315	2.41542	4.01851	1.23322e-08	3.34175e-07	1	656.205	3.55692	7.57992	2.27955e-12	2.05167e-10	1
Leryth_000752		1521.55	1163.43	0.384166	0.304722	0.825486	0	285.623	324.367	-0.159444	0.685835	0.993677	0	1654.32	1078.46	0.613546	0.349805	0.753219	0
Leryth_000753		173.464	242.146	-0.487932	0.202231	0.695169	0	292.388	402.319	-0.4357	0.256638	0.670215	0	393.582	845.834	-1.11518	0.0974828	0.364096	0
Leryth_000754		85.2896	54.73	0.639666	0.363528	0.88438	0	60.0132	7.37483	3.02836	0.000844312	0.0080791	1	0	0	0	1	1	0
Leryth_000755		765.408	870.644	-0.1926	0.5944	1	0	189.841	174.569	0.147693	0.695032	0.997791	0	380.84	606.098	-0.680402	0.284588	0.682857	0
Leryth_000756		40.7776	145.641	-1.82426	0.00636777	0.0680497	-1	156.607	28.5063	2.44016	0.000688794	0.00673749	1	0	0	0	1	1	0
Leryth_000757		734.55	531.066	0.462783	0.247945	0.767107	0	201.522	193.166	0.0867683	0.8383	1	0	271.118	315.854	-0.227318	0.750443	1	0
Leryth_000758		596.429	119.467	2.31609	1.9039e-09	1.50365e-07	1	380.141	1232.76	-1.67549	9.18313e-06	0.000146724	-1	4994.8	187.805	4.72561	2.24626e-10	1.37155e-08	1
Leryth_000759		1273.26	1200.72	0.0770585	0.839295	1	0	793.127	912.407	-0.17214	0.651819	0.983276	0	2512.98	1648.27	0.597488	0.369096	0.771478	0
Leryth_000760		5084.14	5695.43	-0.162568	0.665689	1	0	2017.68	1842.46	0.159256	0.67417	0.985926	0	3116.8	2194.62	0.506741	0.44255	0.83274	0
Leryth_000761		186.401	269.132	-0.449483	0.492643	0.974612	0	1388.01	2139.82	-0.649058	0.285289	0.7128	0	0	7.82521	-3.32823	1	1	0
Leryth_000762		267.498	443.113	-0.732771	0.0537126	0.318905	0	368.612	690.632	-0.873532	0.0226237	0.12314	0	540.821	4092.59	-2.92551	3.38488e-05	0.000579211	-1
Leryth_000763		170.06	183.667	-0.118396	0.770725	1	0	250.33	225.272	0.180716	0.659253	0.985521	0	213.78	91.057	1.22513	0.0901427	0.346436	0
Leryth_000764		237.764	206.99	0.193359	0.636841	1	0	305.045	231.107	0.42918	0.298676	0.722238	0	75.0353	145.834	-0.968017	0.18663	0.546494	0
Leryth_000765		403.659	161.069	1.31756	0.000945969	0.0149933	1	391.551	46.6521	3.11301	6.61284e-13	3.23877e-11	1	60.8777	154.37	-1.3556	0.0551483	0.245885	0
Leryth_000766		205.996	405.542	-0.979112	0.0132303	0.118954	0	346.368	400.162	-0.179896	0.649796	0.982797	0	531.618	4273.28	-3.01169	4.01454e-05	0.000674467	-1
Leryth_000767		142.556	170.268	-0.26517	0.465671	0.957347	0	217.739	239.436	-0.0993019	0.785803	1	0	201.746	271.037	-0.43771	0.490958	0.873097	0
Leryth_000768		514.917	565.337	-0.140171	0.7055	1	0	465.791	508.474	-0.0958931	0.798427	1	0	349.693	668.7	-0.945004	0.148002	0.477067	0
Leryth_000769		156.245	261.092	-0.737354	0.16639	0.631002	0	68.7916	95.9682	-0.476381	0.405426	0.838708	0	361.727	189.939	0.926868	0.328107	0.731088	0
Leryth_000770		83.7175	114.051	-0.445956	0.426403	0.936738	0	3.85741	1.29211	1.36155	0.307422	0.726534	0	74.3274	525.712	-2.82558	0.00723492	0.0529319	-1
Leryth_000771		559.339	346.427	0.685302	0.0664579	0.368115	0	324.796	303.292	0.124501	0.740935	1	0	264.039	482.318	-0.878873	0.18009	0.536318	0
Leryth_000772		132.717	90.219	0.544874	0.178295	0.653946	0	162.545	183.321	-0.142767	0.72771	1	0	258.376	227.643	0.168531	0.81216	1	0
Leryth_000773		0	0	0	1	1	0	0	0	0	1	1	0	69.3723	41.9716	0.726043	0.656406	0.970416	0
Leryth_000774		5970.53	7020.56	-0.234558	0.550232	0.990338	0	3659.59	3580.76	0.059727	0.880018	1	0	4386.03	3188.42	0.459561	0.504261	0.884106	0
Leryth_000775		2839.8	3183.34	-0.165469	0.650548	1	0	1394.63	1334.53	0.0895165	0.809357	1	0	1652.9	848.68	0.959064	0.137239	0.45529	0
Leryth_000776		10.8984	5.40483	0.945267	0.271806	0.799615	0	2.87196	18.2751	-2.27046	0.0254585	0.135384	0	34.6861	11.3821	1.55778	0.295057	0.69528	0
Leryth_000777		1236.8	1321.71	-0.101445	0.790815	1	0	3232.43	1249.96	1.40215	0.00031867	0.00344356	1	191.128	278.862	-0.552622	0.414698	0.811119	0
Leryth_000778		2593.48	838.24	1.65806	0.000815698	0.0132389	1	375.105	102.792	1.84119	0.000732901	0.00711122	1	586.125	418.293	0.513813	0.555767	0.920851	0
Leryth_000779		26.3705	21.9375	0.258559	0.734802	1	0	107.122	97.514	0.159394	0.842213	1	0	38.2255	62.6017	-0.707825	0.585294	0.931826	0
Leryth_000780		2050.37	2251.83	-0.115829	0.796743	1	0	1588.05	1912.87	-0.265352	0.561107	0.933449	0	39.6413	66.1586	-0.687935	0.549231	0.916938	0
Leryth_000781		441.627	697.52	-0.622955	0.244969	0.763167	0	319.121	405.194	-0.359667	0.522691	0.918238	0	2340.25	1463.31	0.709228	0.447812	0.837469	0
Leryth_000782		11.0895	60.3292	-2.39607	2.23996e-05	0.000664106	-1	3.59299	21.377	-2.51307	0.00152682	0.013432	-1	46.0122	3132.93	-6.09372	2.50859e-08	9.76695e-07	-1
Leryth_000783		1423.67	1109.04	0.354168	0.348015	0.869195	0	1500.76	1808.21	-0.236384	0.531609	0.918238	0	584.709	921.952	-0.667007	0.314287	0.715651	0
Leryth_000784		13.5781	14.7883	-0.15183	0.83281	1	0	2.67974	1.20583	1.39828	0.194683	0.567578	0	1.41576	2.84553	-0.939075	0.670951	0.979421	0
Leryth_000785		257.898	361.825	-0.489965	0.24072	0.757777	0	561.778	688.886	-0.264603	0.527091	0.918238	0	348.277	322.257	0.107501	0.887193	1	0
Leryth_000786		2595.97	3805.07	-0.556627	0.179696	0.654752	0	4534.55	7291.33	-0.656004	0.114372	0.402757	0	3853.7	3009.15	0.348456	0.630793	0.956471	0
Leryth_000787		21690.7	23189.5	0.0105228	0.978311	1	0	13814	11257.5	0.284461	0.455509	0.877739	0	4102.88	3334.25	0.310601	0.644525	0.963645	0
Leryth_000788		7.59323	5.53496	0.43455	0.647123	1	0	9.55398	0.685445	3.85012	0.00362026	0.0278538	1	2.12364	4.2683	-1.07644	0.705615	0.995401	0
Leryth_000789		198.085	160.851	0.293796	0.523768	0.983512	0	63.6187	76.2128	-0.228369	0.633294	0.974453	0	50.9674	81.0977	-0.673737	0.415041	0.8112	0
Leryth_000790		10.2442	4.81087	1.11474	0.160553	0.617896	0	2.90214	3.18714	-0.0558069	1	1	0	9.20245	46.2399	-2.31547	0.0987642	0.367298	0
Leryth_000791		3.14578	4.31058	-0.371968	0.570615	0.999962	0	6.17071	17.2166	-1.52126	0.0155613	0.0912767	-1	193.251	258.232	-0.428007	0.659274	0.972247	0
Leryth_000792		3711.83	3224.19	0.196837	0.625382	1	0	2247.33	1897.07	0.274817	0.496482	0.912492	0	2578.1	1946.34	0.39614	0.574999	0.930994	0
Leryth_000793		1172.7	378.852	1.62273	1.89833e-05	0.000577014	1	452.434	235.43	0.975032	0.00945694	0.0612227	1	455.875	179.98	1.32792	0.0439701	0.20936	0
Leryth_000794		20.0106	30.2038	-0.5964	0.400443	0.916351	0	64.7609	51.0822	0.355788	0.613884	0.9633	0	216.611	161.484	0.425389	0.714546	0.999988	0
Leryth_000795		0.821471	0	3.15584	0.299968	0.823963	0	1.76649	22.7854	-3.62089	0.00278103	0.0223652	-1	9.20245	9.24798	-0.0188614	1	1	0
Leryth_000796		87.04	81.3572	0.0920122	0.856433	1	0	53.3966	196.42	-1.84489	0.000406184	0.00428619	-1	64.4171	98.8822	-0.629273	0.484483	0.867649	0
Leryth_000797		8.5929	62.8239	-2.81678	8.79005e-05	0.00211659	-1	9.80005	5.24722	0.886151	0.357452	0.785363	0	0.70788	480.184	-8.77564	9.35073e-07	2.47103e-05	-1
Leryth_000798		65.4815	199.386	-1.60091	0.00561474	0.0613747	-1	103.341	168.628	-0.687755	0.234357	0.632211	0	87.7772	90.3456	-0.0450046	0.975211	1	0
Leryth_000799		9.35386	2.38669	2.02696	0.128943	0.549657	0	4.18182	7.235	-0.616125	1	1	0	23.3601	3.55692	2.75046	0.232173	0.616635	0
Leryth_000800		335.389	383.734	-0.195258	0.655103	1	0	409.481	422.451	-0.0200948	0.967663	1	0	163.52	1079.88	-2.72352	0.00080365	0.00875363	-1
Leryth_000801		2319.95	1566.38	0.589841	0.153367	0.602819	0	2765.66	1864.92	0.567959	0.172436	0.529065	0	1012.27	973.883	0.0805088	0.915741	1	0
Leryth_000802		400.547	990.736	-1.30919	0.000397829	0.00734236	-1	1687.61	1821.59	-0.085425	0.815172	1	0	591.788	305.183	0.950254	0.14118	0.46321	0
Leryth_000803		1014.7	191.78	2.3929	5.00778e-10	4.68989e-08	1	129.93	62.9813	1.06506	0.00457477	0.033845	1	63.7092	50.5082	0.314105	0.632541	0.95744	0
Leryth_000804		165.556	172.841	-0.068546	0.881474	1	0	131.895	101.155	0.414469	0.375462	0.806061	0	155.734	930.489	-2.58532	0.00202067	0.0188349	-1
Leryth_000805		15.2857	9.84554	0.65738	0.316605	0.83592	0	7.30636	3.10461	1.30469	0.0886242	0.341586	0	52.3832	50.5082	0.0453188	0.975189	1	0
Leryth_000806		1781.53	1676.27	0.0808644	0.835537	1	0	2025.95	1628.98	0.344705	0.377119	0.807766	0	749.645	764.737	-0.039665	0.954365	1	0
Leryth_000807		2066.93	1652.77	0.315184	0.434887	0.941443	0	3098.55	2263.89	0.484503	0.230864	0.626513	0	1701.04	1358.74	0.313808	0.657013	0.970602	0
Leryth_000808		323.481	454.529	-0.499232	0.169512	0.637592	0	421.599	693.956	-0.69177	0.0582179	0.253791	0	797.073	496.545	0.672174	0.290474	0.689189	0
Leryth_000809		147.306	120.92	0.279046	0.510571	0.983512	0	188.425	164.237	0.223039	0.604676	0.959065	0	109.721	123.781	-0.190668	0.799548	1	0
Leryth_000810		8327.13	8147.47	0.0285638	0.946149	1	0	5969.66	7637.67	-0.325022	0.442549	0.874154	0	11981.6	7877.86	0.599543	0.419298	0.814378	0
Leryth_000811		2486.84	2018.2	0.293337	0.473409	0.962856	0	842.942	998.421	-0.212081	0.605403	0.959606	0	9080.69	3374.09	1.41654	0.0518674	0.235601	0
Leryth_000812		668.603	478.886	0.474079	0.198038	0.688808	0	595.771	699.834	-0.199801	0.588409	0.951206	0	376.592	601.119	-0.685355	0.288518	0.68735	0
Leryth_000813		2.5872	2.16637	0.264637	0.879099	1	0	1.95871	0	3.08511	0.300721	0.722238	0	0.70788	14.939	-3.75261	0.0828553	0.327165	0
Leryth_000814		1227.68	1708.7	-0.479677	0.241521	0.759121	0	5729.68	9743.7	-0.739008	0.0718653	0.293485	0	3836.71	8593.51	-1.16952	0.106029	0.385007	0
Leryth_000815		251.099	181.062	0.465897	0.316772	0.83592	0	107.176	113.023	-0.0474254	0.934531	1	0	60.8777	76.8294	-0.348239	0.680514	0.983707	0
Leryth_000816		579.312	3667.78	-2.66675	1.4807e-08	9.3076e-07	-1	1126.84	302.214	1.93742	4.56314e-05	0.000618859	1	161.397	2.84553	5.70547	8.23375e-06	0.000168076	1
Leryth_000817		454.175	678.708	-0.587845	0.111704	0.50526	0	747.626	890.019	-0.21972	0.552042	0.927431	0	703.633	715.651	-0.0361985	0.955793	1	0
Leryth_000818		2725.63	3493.84	-0.351981	0.331338	0.851964	0	1880.66	1842.21	0.0545761	0.883884	1	0	3513.21	1948.48	0.857838	0.178134	0.532676	0
Leryth_000819		166.591	224.974	-0.438921	0.251039	0.771347	0	837.746	865.149	-0.0132969	0.973233	1	0	784.332	468.801	0.735186	0.269853	0.666779	0
Leryth_000820		19.2794	56.2774	-1.54042	5.38325e-05	0.00139206	-1	423.873	848.46	-0.971185	0.00839878	0.0556585	-1	808.399	235.468	1.76888	0.00692607	0.0510649	1
Leryth_000821		204.002	80.0357	1.357	0.00182034	0.0256541	1	1181.09	1703.68	-0.506447	0.226071	0.61895	0	34.6861	685.773	-4.30721	5.30889e-07	1.50787e-05	-1
Leryth_000822		398.962	1189.95	-1.58313	5.07298e-05	0.00132919	-1	1896.6	2409.05	-0.315324	0.409175	0.841465	0	1347.1	88.9229	3.90942	1.97413e-07	6.14887e-06	1
Leryth_000823		89.1569	325.866	-1.76918	0.0152088	0.131586	0	767.417	336.202	1.05632	0.138955	0.463367	0	1046.96	75.4066	3.81056	0.00519939	0.0405093	1
Leryth_000824		84.4697	389.823	-2.20744	2.72723e-06	0.000103281	-1	419.617	206.941	1.02829	0.0254594	0.135384	0	724.162	45.5285	3.98158	8.28044e-06	0.000168657	1
Leryth_000825		25625.6	5606.31	2.2305	8.75187e-09	5.83199e-07	1	7867.23	1549.69	2.32715	3.16552e-09	9.26625e-08	1	22303.9	1432.73	3.98836	4.85785e-08	1.7719e-06	1
Leryth_000826		95.4417	175.629	-0.87588	0.11909	0.525247	0	86.7678	150.471	-0.765422	0.185069	0.547874	0	67.9565	54.0651	0.315816	0.757851	1	0
Leryth_000827		156.013	102.43	0.602771	0.154456	0.604499	0	308.686	288.092	0.12589	0.767644	1	0	214.488	187.094	0.188604	0.800889	1	0
Leryth_000828		59.4222	58.0697	0.0305664	0.954767	1	0	235.404	197.491	0.272421	0.576764	0.943359	0	26.1916	43.3944	-0.757371	0.410258	0.806807	0
Leryth_000829		0.836969	0.820255	-0.00447158	1	1	0	2.94415	0	3.14597	0.30268	0.722238	0	0	0	0	1	1	0
Leryth_000830		61.9824	70.7763	-0.204924	0.580486	1	0	194.384	214.23	-0.103563	0.780551	1	0	63.7092	285.265	-2.17207	0.00122751	0.0124553	-1
Leryth_000831		86.1748	105.779	-0.298813	0.481068	0.967211	0	55.6381	431.801	-2.93137	1.46968e-10	5.15708e-09	-1	87.7772	178.557	-1.03149	0.168868	0.516174	0
Leryth_000832		10.9169	16.4188	-0.557679	0.48118	0.967211	0	7.71481	1.29211	3.05587	0.00893386	0.0584783	1	8.49457	0	6.95824	0.0217201	0.124814	0
Leryth_000833		185.782	203.547	-0.137161	0.747795	1	0	138.293	142.726	-0.0130235	0.984687	1	0	235.724	526.423	-1.17154	0.119729	0.417907	0
Leryth_000834		2163.73	5447.69	-1.32623	0.000414456	0.00760366	-1	5814.02	5260.06	0.164614	0.65741	0.985521	0	1304.62	4234.15	-1.69038	0.0109214	0.0727597	-1
Leryth_000835		2303	2106.99	0.125952	0.728685	1	0	1330.09	1298.68	0.0612828	0.868247	1	0	1737.14	895.631	0.951755	0.137275	0.455354	0
Leryth_000836		1062.75	190.578	2.47426	1.40628e-09	1.15336e-07	1	379.288	618.652	-0.678415	0.0840676	0.328926	0	14.1576	257.521	-4.20122	1.93872e-07	6.04536e-06	-1
Leryth_000837		745.62	1010.29	-0.44038	0.248255	0.767809	0	855.407	878.416	-0.0137226	0.972758	1	0	587.541	371.342	0.659585	0.327366	0.730257	0
Leryth_000838		22.489	76.8888	-1.79393	0.00107501	0.0167324	-1	2.22312	0	2.56496	0.00718218	0.0492571	1	21.2364	89.6343	-2.0985	0.0322608	0.16798	0
Leryth_000839		13.9137	24.548	-0.815372	0.206905	0.703065	0	4.99305	11.9656	-1.21588	0.107351	0.388646	0	138.037	44.1057	1.64276	0.150125	0.481056	0
Leryth_000840		4.68945	15.5925	-1.73972	0.0129745	0.117079	0	5.49169	1.20583	2.30111	0.0104674	0.0665422	1	41.0571	33.435	0.267421	0.82417	1	0
Leryth_000841		0.17556	0	1.83904	1	1	0	1.72448	0	1.89474	0.310754	0.728275	0	0	0	0	1	1	0
Leryth_000842		398.174	326.787	0.281814	0.497631	0.977591	0	319.35	354.417	-0.126459	0.765164	1	0	469.325	461.688	0.0184737	0.981186	1	0
Leryth_000843		11672.5	11677.7	-0.00292604	0.994352	1	0	2081.6	2010.5	0.0796956	0.847558	1	0	3546.48	2686.18	0.396846	0.581904	0.931826	0
Leryth_000844		1491.62	587.811	1.33827	0.000431984	0.00786279	1	661.165	309.107	1.12626	0.00330937	0.0259145	1	247.758	330.082	-0.420898	0.52674	0.901695	0
Leryth_000845		262.937	333.566	-0.349946	0.334644	0.854682	0	243.262	311.338	-0.321	0.378898	0.808992	0	342.614	417.582	-0.297847	0.638584	0.960596	0
Leryth_000846		351.789	338.827	0.0471679	0.901391	1	0	470.266	366.446	0.385577	0.31003	0.727821	0	444.549	662.298	-0.584881	0.376124	0.778051	0
Leryth_000847		386.578	296.469	0.376498	0.319409	0.838955	0	338.677	29.4833	3.53638	8.12637e-16	5.8512e-14	1	3450.21	2350.41	0.546712	0.404957	0.801448	0
Leryth_000848		70.631	65.3742	0.100878	0.821816	1	0	30.668	36.781	-0.229891	0.621408	0.967195	0	131.666	204.167	-0.648727	0.406229	0.802643	0
Leryth_000849		31.8065	45.4227	-0.454417	0.653889	1	0	42.4383	0	4.78795	0.0138524	0.0832614	1	83.5299	41.2602	1.04988	0.536867	0.908387	0
Leryth_000850		79.9924	148.365	-0.875412	0.182198	0.659361	0	10.0763	7.73392	0.446954	0.742916	1	0	135.913	118.801	0.196503	0.869102	1	0
Leryth_000851		0	0	0	1	1	0	2.35532	0	1.84869	1	1	0	0	0	0	1	1	0
Leryth_000852		331.208	531.059	-0.683494	0.0876151	0.43636	0	317.309	351.706	-0.130925	0.753431	1	0	2850.63	931.912	1.60856	0.0236336	0.132701	0
Leryth_000853		218.513	393.12	-0.852732	0.0276072	0.203051	0	150.104	299.586	-0.971751	0.0132741	0.0806779	-1	1139.69	463.822	1.28625	0.0590283	0.258136	0
Leryth_000854		1.34278	2.25825	-0.885143	0.488523	0.972136	0	16.0426	39.548	-1.2995	0.103537	0.380575	0	5.66304	2.84553	0.725471	0.681703	0.984192	0
Leryth_000855		0	0	0	1	1	0	1.76649	0	1.84847	1	1	0	21.9443	12.0935	0.875423	0.634972	0.95832	0
Leryth_000856		16.2961	12.5803	0.383	0.644002	1	0	6.08052	27.8208	-2.10002	0.0170344	0.0982508	-1	293.063	101.016	1.54432	0.223552	0.604055	0
Leryth_000857		16.8706	2.73648	2.01384	0.309616	0.828941	0	0	23.0452	-3.22421	0.301902	0.722238	0	16.2813	34.8578	-1.06096	0.801975	1	0
Leryth_000858		0	0.478195	-3.23042	0.300998	0.823963	0	10.4729	0.685445	3.82364	0.00432732	0.0323336	1	0	0	0	1	1	0
Leryth_000859		5.88229	4.9615	0.332209	0.854147	1	0	2.03706	5.92142	-1.36034	0.671552	0.985521	0	4.95516	19.9187	-1.85015	0.450392	0.839856	0
Leryth_000860		20.4502	124.114	-2.52506	1.88835e-06	7.49956e-05	-1	682.491	2032.41	-1.58262	0.000726203	0.00705116	-1	749.645	2104.27	-1.47286	0.069865	0.292155	0
Leryth_000861		0	0	0	1	1	0	2.31331	1.97756	0.207782	1	1	0	0.70788	347.155	-9.02863	1.07833e-06	2.79892e-05	-1
Leryth_000862		55.7382	80.2008	-0.530759	0.298821	0.82342	0	188.177	204.935	-0.10304	0.845537	1	0	21.9443	41.2602	-0.943239	0.313514	0.714713	0
Leryth_000863		4.53659	3.4001	0.430267	0.837322	1	0	5.4195	0	3.43903	0.178339	0.538151	0	0	2.13415	-3.21933	1	1	0
Leryth_000864		149.553	192.432	-0.362859	0.513987	0.983512	0	10.9112	1.80875	2.74968	0.00365614	0.0280831	1	213.78	2.84553	6.2986	2.71295e-06	6.35184e-05	1
Leryth_000865		344.113	312.099	0.137983	0.776096	1	0	40.7488	72.6147	-0.787688	0.126262	0.432594	0	157.149	39.8374	1.96411	0.0292233	0.156324	0
Leryth_000866		14628.4	5450.74	1.42291	0.000385064	0.0071544	1	3769.01	3113.43	0.298338	0.449912	0.877434	0	2291.41	2928.05	-0.351062	0.611107	0.944813	0
Leryth_000867		111752	97872.1	0.184486	0.689095	1	0	20001.6	5091.16	2.00361	2.80986e-05	0.000403041	1	5869.04	6687.71	-0.195821	0.808868	1	0
Leryth_000868		1931.84	2345.24	-0.287878	0.485915	0.970346	0	2057.84	2637.62	-0.32587	0.430652	0.863519	0	1212.6	994.513	0.274336	0.704732	0.995141	0
Leryth_000869		120.685	247.479	-1.04078	0.00868116	0.0858852	-1	392.272	612.449	-0.610061	0.121729	0.421911	0	200.33	495.123	-1.31622	0.0587539	0.257238	0
Leryth_000870		29652.2	33282.2	-0.172611	0.70813	1	0	29448.5	35586.8	-0.239305	0.603868	0.95897	0	44638.2	28734.9	0.624817	0.441358	0.83146	0
Leryth_000871		702.745	627.686	0.169751	0.693658	1	0	1062.67	1557.47	-0.529287	0.220377	0.60987	0	3.5394	2.13415	0.841639	1	1	0
Leryth_000872		81.7759	73.4356	0.193064	0.816189	1	0	96.9177	109.349	-0.150834	0.885242	1	0	64.4171	26.3212	1.31693	0.3967	0.792399	0
Leryth_000873		4314.46	5623.79	-0.376229	0.30009	0.823963	0	3591.1	2760.63	0.399742	0.274335	0.697051	0	3886.97	3576.83	0.133185	0.834358	1	0
Leryth_000874		2632.01	3047.57	-0.176962	0.689264	1	0	1840.5	2167.77	-0.239801	0.59625	0.955438	0	2384.85	596.85	2.03767	0.0117	0.0765303	1
Leryth_000875		988.303	1081.79	-0.117368	0.794694	1	0	1002.35	1403.59	-0.472826	0.297582	0.722238	0	490.561	667.989	-0.426548	0.595517	0.933218	0
Leryth_000876		154.59	149.407	0.0387528	0.924802	1	0	130.248	211.941	-0.672577	0.101066	0.375555	0	278.905	243.293	0.187608	0.792348	1	0
Leryth_000877		132.645	163.411	-0.306133	0.400378	0.916351	0	484.402	427.51	0.210204	0.563308	0.934362	0	184.049	204.878	-0.167752	0.792748	1	0
Leryth_000878		124.542	124.457	-0.00771901	0.986442	1	0	237.825	257.458	-0.0800678	0.849777	1	0	199.622	594.716	-1.58426	0.0319179	0.166659	0
Leryth_000879		48.4789	44.6169	0.117045	0.815479	1	0	12.3174	18.7702	-0.589517	0.280202	0.705964	0	418.357	341.464	0.280638	0.74401	1	0
Leryth_000880		189.043	175.641	0.188223	0.822616	1	0	168.276	162.688	0.0521535	1	1	0	685.936	488.72	0.520534	0.677478	0.981877	0
Leryth_000881		734.626	816.151	-0.15598	0.675988	1	0	819.171	875.342	-0.066819	0.859468	1	0	268.287	365.651	-0.452914	0.494543	0.876258	0
Leryth_000882		31.2304	84.6503	-1.43888	0.00540033	0.0597138	-1	60.289	76.0767	-0.299644	0.565631	0.936181	0	161.397	352.846	-1.13497	0.204047	0.573553	0
Leryth_000883		593.818	691.942	-0.228281	0.532197	0.983512	0	1113.13	1564.39	-0.460142	0.209018	0.591787	0	333.412	437.501	-0.403656	0.528931	0.903317	0
Leryth_000884		0	0	0	1	1	0	2.94415	0	1.84843	1	1	0	53.091	19.9187	1.45421	0.428898	0.822745	0
Leryth_000885		1296.79	1266.22	0.0348741	0.926979	1	0	1085.34	938.667	0.235536	0.538601	0.920453	0	1412.93	707.826	0.998225	0.135205	0.450954	0
Leryth_000886		43485.4	45236.4	-0.0619694	0.88855	1	0	930.017	76.1459	3.62695	4.32708e-13	2.13816e-11	1	1131.9	86.0773	3.70886	2.00722e-05	0.000369714	1
Leryth_000887		193.177	328.972	-0.772463	0.0744695	0.395121	0	135.992	42.6087	1.69186	0.000243864	0.00273912	1	167.768	393.395	-1.23927	0.106097	0.385113	0
Leryth_000888		408.673	742.655	-0.865622	0.0266063	0.197789	0	60.0192	63.692	-0.0412137	0.925368	1	0	537.281	437.501	0.285785	0.67482	0.981212	0
Leryth_000889		65.0153	101.935	-0.625788	0.303355	0.824118	0	45.2194	269.256	-2.56804	9.19923e-05	0.00115757	-1	613.732	327.236	0.916118	0.384747	0.784925	0
Leryth_000890		748.929	719.203	0.0548216	0.884934	1	0	885.475	1092.06	-0.276815	0.464687	0.886795	0	407.739	490.143	-0.269547	0.686261	0.985589	0
Leryth_000891		407.177	321.625	0.333845	0.3587	0.878559	0	781.71	1181.53	-0.566104	0.120155	0.41792	0	559.933	249.695	1.15505	0.0724226	0.299199	0
Leryth_000892		64.3985	60.6405	0.0829299	0.869485	1	0	152.689	108.148	0.526705	0.287418	0.715217	0	91.3166	106.707	-0.238984	0.786104	1	0
Leryth_000893		13.8606	6.17314	1.20547	0.197128	0.687679	0	5.88831	5.00339	0.23938	1	1	0	46.0122	26.3212	0.799416	0.606658	0.94186	0
Leryth_000894		0	0	0	1	1	0	17.2561	19.8779	-0.163708	1	1	0	0	0	0	1	1	0
Leryth_000895		50.4355	29.7196	0.764239	0.0765233	0.400623	0	297.369	210.002	0.531841	0.210307	0.594283	0	116.8	155.793	-0.43134	0.562577	0.923504	0
Leryth_000896		2.83549	2.58754	0.172673	1	1	0	3.13637	16.4551	-2.1821	0.0124793	0.0767388	-1	84.2378	502.236	-2.5798	0.0332275	0.171625	0
Leryth_000897		128.612	167.444	-0.378653	0.442205	0.944987	0	381.685	357.81	0.109768	0.828981	1	0	496.932	335.773	0.565424	0.514522	0.892432	0
Leryth_000898		135.452	316.101	-1.22435	0.00449019	0.0518852	-1	218.867	286.236	-0.35736	0.407605	0.840266	0	197.499	1577.14	-3.00408	0.000166041	0.00228882	-1
Leryth_000899		478.702	502.894	-0.0809872	0.831853	1	0	905.705	1021.1	-0.143743	0.706568	1	0	903.255	638.111	0.489369	0.463504	0.84935	0
Leryth_000900		11.4394	11.9967	-0.0414071	1	1	0	168.528	158.234	0.0885587	0.935074	1	0	487.022	190.651	1.38894	0.293377	0.693029	0
Leryth_000902		3560.37	3400.97	0.0612775	0.874747	1	0	1689.11	1157.71	0.573188	0.142872	0.472386	0	2468.38	1698.07	0.531753	0.435339	0.826804	0
Leryth_000903		0	0	0	1	1	0	0	0	0	1	1	0	2.12364	0	3.12255	1	1	0
Leryth_000904		438.965	274.814	0.669577	0.0709615	0.38204	0	579.032	378.32	0.643039	0.0840114	0.328752	0	202.454	158.638	0.341428	0.601242	0.93799	0
Leryth_000905		33.3345	28.5965	0.20587	0.723314	1	0	72.9013	110.752	-0.561908	0.321152	0.741665	0	43.1807	51.931	-0.28049	0.782449	1	0
Leryth_000906		0.908796	0.776004	0.433472	1	1	0	0	0.685445	-1.92407	1	1	0	1.41576	1.42277	-0.0967831	1	1	0
Leryth_000907		206.867	159.725	0.365166	0.351141	0.872108	0	248.743	245.617	0.0432637	0.914205	1	0	127.418	187.094	-0.566234	0.41169	0.808478	0
Leryth_000908		53.5951	66.1094	-0.307878	0.556403	0.993107	0	80.9712	92.1972	-0.165414	0.757339	1	0	26.8995	124.492	-2.22384	0.0212324	0.122494	0
Leryth_000909		719.753	814.218	-0.18491	0.610407	1	0	501.663	583.011	-0.1822	0.617436	0.965245	0	818.31	376.322	1.11013	0.0836713	0.328907	0
Leryth_000910		106.153	88.0077	0.270153	0.669576	1	0	52.8821	50.349	0.0809787	0.911669	1	0	0	0	0	1	1	0
Leryth_000911		1407.06	2029.52	-0.445235	0.463243	0.955136	0	248.754	165.487	0.570632	0.43095	0.863593	0	721.33	712.806	0.0446891	0.977227	1	0
Leryth_000912		3100.6	2664.17	0.211755	0.596751	1	0	1915.26	3348.98	-0.770947	0.0555527	0.244791	0	957.762	1153.86	-0.278105	0.692088	0.988681	0
Leryth_000913		2443.15	1224.12	0.993651	0.00731535	0.0755266	1	370.311	435.61	-0.206397	0.578732	0.945098	0	1827.75	0	14.9944	7.78183e-26	3.08172e-22	1
Leryth_000914		5.48022	10.8666	-1.01145	0.0316815	0.223699	0	41.5972	29.2722	0.509177	0.274283	0.696983	0	31.1467	1205.79	-5.27853	6.91342e-09	3.0517e-07	-1
Leryth_000915		1542.8	964.963	0.761682	0.246976	0.765733	0	1135.39	1303.85	-0.234813	0.747379	1	0	966.965	489.432	0.973436	0.419273	0.814378	0
Leryth_000916		930.996	752.057	0.34212	0.541547	0.987126	0	467.404	550.295	-0.239021	0.694324	0.997709	0	604.53	346.444	0.837748	0.405902	0.802241	0
Leryth_000917		5955.92	1236.1	2.26574	2.17266e-08	1.3208e-06	1	2939.71	74.4886	5.33951	9.97521e-30	1.15218e-26	1	854.412	167.175	2.34747	0.00102262	0.0107379	1
Leryth_000918		5356.68	13070	-1.29162	0.00554012	0.0607506	-1	97505	100859	-0.0240505	0.958146	1	0	21910.3	3831.51	2.50973	0.00310633	0.0268006	1
Leryth_000919		2161.92	2240.22	-0.0378684	0.927878	1	0	1424.84	1231.81	0.219103	0.603295	0.958727	0	2546.95	1999.7	0.372197	0.608335	0.943157	0
Leryth_000920		688.37	870.923	-0.329626	0.452251	0.948525	0	492.403	1723.11	-1.7943	7.36207e-05	0.000948786	-1	1134.02	659.452	0.794837	0.30509	0.706088	0
Leryth_000921		606.258	785.841	-0.378531	0.297832	0.821921	0	853.431	1367.64	-0.65129	0.0747785	0.303016	0	835.299	687.907	0.273376	0.667844	0.977677	0
Leryth_000922		269.29	345.579	-0.35672	0.476897	0.964633	0	186.913	197.481	-0.0566772	0.919018	1	0	484.19	590.448	-0.282382	0.74952	1	0
Leryth_000923		465.252	417.671	0.146984	0.706449	1	0	91.1022	56.8396	0.725834	0.0741618	0.30131	0	61.5856	21.3415	1.51352	0.0362353	0.182082	0
Leryth_000924		0	0	0	1	1	0	2.35532	0	1.84869	1	1	0	0	0	0	1	1	0
Leryth_000925		14.3474	14.8607	-0.03103	0.983382	1	0	5.29948	5.23972	-0.0935176	1	1	0	52.3832	33.435	0.648909	0.619477	0.949213	0
Leryth_000926		260.225	312.158	-0.270765	0.464134	0.955868	0	327.569	361.709	-0.111445	0.765459	1	0	287.399	459.553	-0.689535	0.287944	0.686691	0
Leryth_000927		101.198	152.342	-0.588789	0.31354	0.832453	0	26.4188	32.7021	-0.261922	0.686478	0.994014	0	289.523	39.8374	2.8441	0.0104356	0.0702317	1
Leryth_000928		29.9526	28.7233	0.0439655	0.923875	1	0	40.1673	67.8347	-0.746945	0.105616	0.38509	0	116.092	1189.43	-3.36517	6.90472e-05	0.00107774	-1
Leryth_000929		46.5957	59.7084	-0.353918	0.376855	0.895874	0	290.658	269.602	0.138071	0.72893	1	0	348.277	251.83	0.455734	0.509522	0.888275	0
Leryth_000930		0.805974	0.388002	0.935206	0.604695	1	0	17.8935	3.86884	2.33569	0.0154374	0.0906845	1	2.83152	10.6707	-1.82363	0.27971	0.677251	0
Leryth_000931		593.856	627.132	-0.0782123	0.858875	1	0	307.178	410.889	-0.389108	0.385489	0.817296	0	158.565	244.004	-0.621288	0.431133	0.824173	0
Leryth_000932		936.926	1219.57	-0.381237	0.332338	0.852582	0	281.023	243.024	0.234847	0.563806	0.93452	0	1146.77	1008.74	0.182019	0.792236	1	0
Leryth_000933		24.9889	13.5427	0.894463	0.268343	0.794737	0	3.03434	1.20583	0.832834	0.735877	1	0	0.70788	15.6504	-3.85133	0.0613418	0.26553	0
Leryth_000934		4065.29	3263.97	0.305521	0.468898	0.959356	0	1487.83	1658.49	-0.122773	0.771223	1	0	1320.2	966.77	0.436526	0.555229	0.920693	0
Leryth_000935		563.955	606.849	-0.111975	0.7611	1	0	674.217	960.277	-0.480413	0.194277	0.566726	0	385.795	325.813	0.236088	0.718167	1	0
Leryth_000936		48.8263	108.755	-1.15704	0.011588	0.107328	0	220.566	395.522	-0.805813	0.0733078	0.298453	0	516.753	1259.86	-1.2904	0.100382	0.371219	0
Leryth_000937		797.537	883.808	-0.065193	0.920673	1	0	1370.74	936.063	0.514791	0.390868	0.822834	0	1579.28	921.952	0.803796	0.442488	0.83268	0
Leryth_000938		209.128	178.943	0.222237	0.647008	1	0	559.883	336.683	0.7495	0.126363	0.432779	0	898.3	402.643	1.16101	0.175187	0.52752	0
Leryth_000939		9.48024	11.515	-0.0866558	1	1	0	120.446	0	5.61487	0.00136254	0.0121921	1	27.6073	7.82521	1.7733	0.554435	0.92053	0
Leryth_000940		20381.9	18990.2	0.0999888	0.818238	1	0	16104.6	13251.8	0.313593	0.471623	0.892597	0	10188.5	8226.43	0.305045	0.689346	0.987054	0
Leryth_000941		31986.3	29876.3	0.193142	0.602765	1	0	17836	14812.5	0.277557	0.460697	0.883377	0	17814.5	12300.5	0.530475	0.41588	0.81193	0
Leryth_000942		141.436	141.322	-0.00660654	0.988737	1	0	328.782	396.552	-0.242622	0.535091	0.918238	0	29.0231	332.927	-3.54223	2.95315e-06	6.83976e-05	-1
Leryth_000943		435.829	313.044	0.469258	0.208221	0.705151	0	193.11	166.301	0.248648	0.508029	0.918238	0	986.785	1286.89	-0.397596	0.540997	0.910701	0
Leryth_000944		39.6095	40.2884	-0.0317401	0.945162	1	0	103.657	65.9342	0.688111	0.132614	0.447334	0	245.635	1308.23	-2.42335	0.00299795	0.0260521	-1
Leryth_000945		10.4767	7.75925	0.369852	0.637857	1	0	15.1408	26.7978	-0.642557	0.398529	0.831454	0	1547.43	35.5692	5.4362	4.51407e-05	0.000747072	1
Leryth_000946		104.563	165.547	-0.665306	0.0951119	0.458555	0	357.732	701.915	-0.935321	0.0190084	0.107122	0	74.3274	4.2683	4.02736	2.78507e-06	6.49327e-05	1
Leryth_000947		216.238	131.985	0.705481	0.115341	0.515207	0	553.921	246.147	1.19597	0.00824369	0.0548544	1	276.781	723.477	-1.39046	0.0785831	0.31672	0
Leryth_000948		12.9697	27.2734	-1.07193	0.119964	0.527419	0	10.9414	30.4132	-1.36515	0.0659998	0.277967	0	33.2704	36.2805	-0.129401	0.9167	1	0
Leryth_000949		3064.07	3391.1	-0.14572	0.708193	1	0	6848.04	6867.31	0.0176691	0.964064	1	0	5008.96	3007.73	0.736604	0.281515	0.679602	0
Leryth_000950		19.869	29.0612	-0.557556	0.448311	0.947299	0	15.5018	1.97756	2.74646	0.00534679	0.0384983	1	19.8207	38.4147	-0.948228	0.480737	0.864124	0
Leryth_000951		593.373	602.316	-0.026503	0.943438	1	0	775.059	933.248	-0.238568	0.518938	0.918238	0	546.484	498.679	0.123565	0.849451	1	0
Leryth_000952		711.206	1037.3	-0.548145	0.154798	0.60507	0	445.252	458.144	-0.0119701	0.978961	1	0	305.096	448.883	-0.564869	0.405253	0.801654	0
Leryth_000953		89.213	113.839	-0.364202	0.357343	0.87725	0	292.101	282.541	0.0798226	0.840876	1	0	145.823	184.248	-0.352045	0.612651	0.945144	0
Leryth_000954		14.2246	20.9011	-0.531545	0.46317	0.955136	0	13.3694	1.21333	3.53859	0.00116746	0.0106717	1	167.06	5.69106	4.81872	0.00101531	0.0106895	1
Leryth_000955		8543.37	13919.4	-0.683438	0.0814568	0.416064	0	16947.5	12618.9	0.419463	0.284045	0.711219	0	26717.5	11803.3	1.20172	0.0823486	0.326019	0
Leryth_000956		82.9276	137.164	-0.711983	0.208633	0.705665	0	66.6154	407.701	-2.58838	1.82778e-05	0.00027329	-1	688.768	127.338	2.44007	0.0182383	0.109458	0
Leryth_000957		725.754	511.971	0.566013	0.407456	0.92137	0	192.164	29.0284	2.55269	0.00444468	0.0330325	1	98.3954	0	7.12687	0.0109466	0.0728401	1
Leryth_000958		0.70224	0	1.84573	1	1	0	38.1105	585.111	-3.78823	1.21883e-07	2.77855e-06	-1	1182.16	4.97968	7.73503	8.21991e-07	2.21013e-05	1
Leryth_000959		1159.69	1552.81	-0.42251	0.245036	0.763167	0	1545.67	2145.77	-0.445396	0.221457	0.611821	0	1817.13	1190.14	0.607154	0.340029	0.744427	0
Leryth_000960		2649.6	3253.58	-0.277492	0.51677	0.983512	0	840.041	705.556	0.250734	0.58031	0.946059	0	1121.99	644.513	0.826629	0.280367	0.678011	0
Leryth_000961		334.717	392.912	-0.236659	0.561575	0.995614	0	136.69	123.022	0.17962	0.670992	0.985521	0	336.951	1255.59	-1.90591	0.00946565	0.0653868	-1
Leryth_000962		4.72016	6.7543	-0.372464	0.771505	1	0	0	0	0	1	1	0	4.24728	0	4.03725	0.590667	0.931826	0
Leryth_000963		59.7123	58.882	0.0145799	0.985045	1	0	20.501	22.0072	-0.0578231	0.972616	1	0	63.7092	37.7033	0.742374	0.497458	0.87873	0
Leryth_000964		1187	1401.13	-0.208407	0.665442	1	0	2322.69	1452	0.655434	0.174863	0.534058	0	75.7432	100.305	-0.369795	0.726626	1	0
Leryth_000965		290.821	135.64	1.09338	0.0115509	0.107055	0	232.992	8.26181	4.94155	3.63246e-20	4.93605e-18	1	12.034	8.5366	0.463674	0.601315	0.93799	0
Leryth_000966		1193.28	1338.73	-0.171186	0.639984	1	0	743.67	588.857	0.36868	0.317587	0.736785	0	828.928	494.411	0.734597	0.253881	0.647812	0
Leryth_000967		3.6051	2.90748	0.312315	0.774193	1	0	3.03434	1.81625	0.647338	0.783548	1	0	4.24728	2.84553	0.608326	0.839861	1	0
Leryth_000968		3917.76	4568.46	-0.221573	0.567082	0.998055	0	2988.02	3872.8	-0.344023	0.375312	0.806061	0	6478.52	4160.17	0.637584	0.347671	0.751316	0
Leryth_000969		226.267	93.3498	1.27155	0.00477371	0.0543458	1	76.0797	74.9496	0.0558476	0.904733	1	0	79.9905	105.285	-0.406049	0.607669	0.942629	0
Leryth_000970		6.37198	0.34206	3.65371	0.00826843	0.082747	1	2.35532	1.20583	0.724418	1	1	0	1.41576	39.1261	-4.64002	0.0268676	0.146268	0
Leryth_000971		199.87	236.305	-0.245592	0.600298	1	0	135.289	158.75	-0.203817	0.675751	0.987115	0	363.851	374.187	-0.0443904	0.959716	1	0
Leryth_000972		246.629	101.593	1.27352	0.0193396	0.157449	0	16.3854	4.84209	1.67384	0.0171491	0.0986492	1	60.1698	17.0732	1.82558	0.0719678	0.297764	0
Leryth_000973		12.3327	6.61312	0.872398	0.389133	0.906323	0	16.5298	15.978	-0.0610801	1	1	0	0	7.82521	-4.69714	0.383131	0.784301	0
Leryth_000974		759.053	669.314	0.181677	0.665617	1	0	360.173	362.096	0.0128341	0.978845	1	0	809.815	654.472	0.307258	0.67752	0.981877	0
Leryth_000975		7.70737	6.5909	0.276343	0.855513	1	0	65.5541	81.7028	-0.329799	0.738184	1	0	587.541	638.822	-0.095461	0.941766	1	0
Leryth_000976		812.161	425.626	0.92943	0.0146302	0.127964	0	818.348	461.099	0.855221	0.0255161	0.135634	0	552.147	138.72	1.98265	0.00398094	0.0326689	1
Leryth_000977		101.895	105.424	-0.0578771	0.880022	1	0	155.73	160.437	-0.00328928	0.99481	1	0	215.196	226.931	-0.0905578	0.892022	1	0
Leryth_000978		2.30973	3.15593	-0.538751	0.350765	0.871906	0	690.051	1327.34	-0.918862	0.0119637	0.074028	-1	473.572	267.48	0.8105	0.204221	0.573635	0
Leryth_000979		6.79891	2.32632	1.48702	0.0918685	0.448835	0	2.4035	1.20958	1.09589	0.473335	0.893823	0	0	0.711383	-3.21933	1	1	0
Leryth_000980		232.604	248.545	-0.0989278	0.799831	1	0	1808.42	1956.88	-0.0781876	0.840382	1	0	238.556	553.456	-1.22604	0.0750328	0.307073	0
Leryth_000981		27.4784	9.58685	1.53644	0.0895592	0.441835	0	6.84938	0	3.43514	0.283346	0.710222	0	1713.78	813.822	1.10168	0.332477	0.736267	0
Leryth_000982		1314.28	95.3188	3.78653	2.48326e-20	1.67899e-17	1	401.574	23.9633	4.08474	2.40054e-19	2.86833e-17	1	16060.4	5335.37	1.58736	0.0143924	0.0905931	1
Leryth_000983		13.5411	14.2208	-0.0594672	1	1	0	4.57276	0	3.19248	0.300225	0.722238	0	0	0	0	1	1	0
Leryth_000984		358.887	357.526	-0.00408818	0.991827	1	0	608.471	689.411	-0.14588	0.706255	1	0	1157.38	671.546	0.772098	0.255162	0.649049	0
Leryth_000985		278.531	124.186	1.24724	0.122736	0.533121	0	229.782	119.101	0.922901	0.287692	0.715384	0	0	0	0	1	1	0
Leryth_000986		3283.85	1421.54	1.20926	0.00100404	0.0157427	1	1627.95	408.959	2.00986	1.47558e-07	3.32018e-06	1	9207.4	3105.9	1.57099	0.0151398	0.0946104	1
Leryth_000987		302.79	295.542	0.0289256	0.943609	1	0	177.348	371.98	-1.03111	0.011508	0.0717603	-1	127.418	2533.23	-4.32271	5.72011e-08	2.05398e-06	-1
Leryth_000988		10.6898	9.40991	0.236936	0.901884	1	0	4.39239	49.7042	-3.37595	0.00500447	0.0365076	-1	84.2378	46.2399	0.886156	0.581844	0.931826	0
Leryth_000989		147.106	77.4677	0.915393	0.0511438	0.309927	0	117.228	69.152	0.786868	0.101082	0.375564	0	259.084	316.565	-0.298765	0.714946	1	0
Leryth_000990		159.861	158.107	0.00931894	0.985984	1	0	125.466	112.238	0.193229	0.69636	0.997818	0	168.476	391.261	-1.22396	0.149603	0.480216	0
Leryth_000991		280.353	273.307	0.0323415	0.943092	1	0	209.91	143.205	0.585414	0.199069	0.575252	0	187.588	348.578	-0.90145	0.253502	0.647092	0
Leryth_000992		4.39433	3.03761	0.708253	1	1	0	0	0	0	1	1	0	19.1128	41.9716	-1.07644	0.715937	1	0
Leryth_000993		7735.18	5637.59	0.372726	0.544201	0.98835	0	2806.97	2710.2	0.0956041	0.937753	1	0	222.274	0	4.59262	0.335837	0.740111	0
Leryth_000994		4537.64	7895.42	-0.693682	0.168768	0.635742	0	1367.63	2227.67	-0.725052	0.171922	0.528305	0	41.0571	155.081	-1.88253	0.178148	0.532676	0
Leryth_000995		904.24	1354.13	-0.591439	0.11087	0.503428	0	636.002	985.454	-0.607335	0.102921	0.379216	0	1085.89	753.355	0.516848	0.425446	0.819536	0
Leryth_000996		1.89124	0.51309	1.32678	0.66844	1	0	2.94415	3.01459	-0.0717716	1	1	0	60.1698	141.565	-1.21101	0.406302	0.802672	0
Leryth_000997		1.3374	4.22039	-1.63908	0.0908973	0.446529	0	36.135	19.7172	0.869222	0.231914	0.627888	0	7.78669	783.944	-6.58208	4.68297e-06	0.000102541	-1
Leryth_000998		0.382116	1.59795	-1.35392	0.661766	1	0	23.5117	12.2234	0.841787	0.3821	0.813282	0	19.1128	585.468	-4.89988	0.00112757	0.0116328	-1
Leryth_000999		113.78	90.2231	0.327798	0.492423	0.974612	0	39.0855	18.111	1.14404	0.0242398	0.129889	0	27.6073	70.4269	-1.37842	0.111308	0.398551	0
Leryth_001000		1.02803	2.8964	-1.52012	0.281723	0.808367	0	2.35532	0.606667	1.24807	0.668352	0.985521	0	30.4389	85.366	-1.47059	0.303202	0.703985	0
Leryth_001001		220.058	296.39	-0.437071	0.228871	0.739284	0	216.004	326.895	-0.564327	0.122211	0.42287	0	760.264	808.131	-0.10166	0.872582	1	0
Leryth_001002		444.808	399.313	0.159832	0.754092	1	0	437.228	386.08	0.197925	0.705911	1	0	0	0	0	1	1	0
Leryth_001003		165.535	194.715	-0.24342	0.506453	0.982461	0	440.349	406.595	0.144637	0.694017	0.997606	0	222.274	253.252	-0.202046	0.753251	1	0
Leryth_001004		0	0	0	1	1	0	0	0	0	1	1	0	0	14.939	-5.66906	0.154526	0.488858	0
Leryth_001005		1538.21	1459.34	0.0733809	0.839844	1	0	1343.42	1825.99	-0.414657	0.255062	0.667917	0	828.928	640.245	0.369071	0.563591	0.924401	0
Leryth_001006		165.052	313.09	-0.9267	0.0663264	0.36758	0	48.6506	38.7886	0.392582	0.481218	0.899578	0	34.6861	43.3944	-0.327262	0.738165	1	0
Leryth_001007		0.630414	0.776004	-0.676595	0.785123	1	0	1.04546	0	3.46645	0.178665	0.538151	0	0.70788	0	3.12255	1	1	0
Leryth_001008		315.213	484.274	-0.61831	0.182781	0.660822	0	92.5321	42.2984	1.14572	0.0261367	0.138349	0	244.219	671.546	-1.46334	0.0773528	0.313331	0
Leryth_001009		263.321	309.347	-0.24181	0.505923	0.981886	0	193.428	209.953	-0.0879626	0.811579	1	0	101.227	208.435	-1.04993	0.103186	0.378212	0
Leryth_001010		27.637	24.416	0.175548	0.780385	1	0	24.6833	13.6243	0.867791	0.196153	0.569923	0	48.8438	93.1912	-0.941234	0.394852	0.790075	0
Leryth_001011		94.0399	104.182	-0.155501	0.718703	1	0	124.234	52.094	1.27456	0.00473295	0.0347946	1	1060.4	1118.29	-0.0847726	0.909931	1	0
Leryth_001012		6.12675	14.083	-1.24097	0.0493709	0.302522	0	15.6818	112.954	-2.76049	7.02705e-06	0.000115264	-1	622.227	342.887	0.853515	0.375679	0.777845	0
Leryth_001013		159.975	209.591	-0.3941	0.374943	0.894868	0	100.278	115.959	-0.179114	0.697214	0.998061	0	293.063	303.761	-0.0589392	0.942428	1	0
Leryth_001014		1475.96	1795.79	-0.252357	0.554781	0.992564	0	1860.63	1618.35	0.19023	0.658917	0.985521	0	5524.3	2324.8	1.28168	0.0895866	0.345017	0
Leryth_001015		8.71131	7.11338	0.323927	0.668848	1	0	1.76649	1.89878	0.140535	1	1	0	19.1128	18.496	0.022599	1	1	0
Leryth_001016		127.592	112.079	0.179095	0.69829	1	0	75.2207	93.9889	-0.283924	0.552362	0.927465	0	124.587	134.451	-0.116907	0.887821	1	0
Leryth_001017		93.6497	105.766	-0.179749	0.643981	1	0	155.419	171.119	-0.108153	0.783871	1	0	550.023	376.322	0.53459	0.428163	0.822188	0
Leryth_001018		860.983	1481.78	-0.778558	0.0510171	0.309395	0	1398.19	1522.28	-0.102937	0.798875	1	0	4364.08	650.915	2.75562	0.000191533	0.00259506	1
Leryth_001019		203.696	224.568	-0.149093	0.696295	1	0	801.638	1828.34	-1.15529	0.00273351	0.0220535	-1	93.4402	341.464	-1.8889	0.00620829	0.0466787	-1
Leryth_001020		9.65849	27.0053	-1.46587	0.0422193	0.272913	0	19.5932	66.2639	-1.69276	0.0200243	0.111801	0	9.91033	19.9187	-0.995313	0.456349	0.843813	0
Leryth_001021		2121.27	3454.72	-0.705801	0.0525681	0.314943	0	583.087	856.167	-0.523902	0.153389	0.493168	0	479.943	558.436	-0.223252	0.730052	1	0
Leryth_001022		19.1023	47.1491	-1.29755	0.0422588	0.273067	0	58.9913	30.3119	0.989436	0.132052	0.446208	0	3.5394	1.42277	1.08329	0.545666	0.913532	0
Leryth_001023		855.662	633.905	0.424843	0.246269	0.764396	0	385.871	513.162	-0.383135	0.29856	0.722238	0	147.239	1165.25	-2.99733	1.37969e-05	0.000264864	-1
Leryth_001024		309.312	348.265	-0.174183	0.674004	1	0	140.402	176.472	-0.30114	0.479163	0.897371	0	554.978	590.448	-0.0980306	0.893149	1	0
Leryth_001025		26.5418	63.1747	-1.25552	0.00571878	0.0623154	-1	51.216	82.675	-0.682339	0.134749	0.452555	0	244.219	712.806	-1.55789	0.0487396	0.225328	0
Leryth_001026		443.797	509.236	-0.200927	0.623056	1	0	397.632	454.767	-0.165475	0.691255	0.9971	0	482.774	417.582	0.204662	0.777596	1	0
Leryth_001027		316.788	129.567	1.281	0.00187529	0.0262285	1	129.665	109.83	0.264142	0.524709	0.918238	0	147.947	190.651	-0.375906	0.599894	0.936671	0
Leryth_001028		15.0949	1.36824	2.97638	0.0568905	0.332153	0	3.53299	0	1.84848	1	1	0	12.7418	4.97968	1.37329	0.734309	1	0
Leryth_001029		253.498	234.561	0.117241	0.840144	1	0	298.213	512.907	-0.785871	0.170816	0.525958	0	183.341	547.765	-1.56221	0.125547	0.430248	0
Leryth_001030		703.79	1062.19	-0.601066	0.121552	0.530849	0	1399.15	1978.91	-0.468755	0.226984	0.620068	0	1189.95	1910.06	-0.69406	0.306827	0.708382	0
Leryth_001031		44.1447	39.9166	0.149061	0.795732	1	0	43.6044	33.1887	0.423123	0.472073	0.89287	0	21.2364	28.4553	-0.417896	0.692857	0.988828	0
Leryth_001032		431.802	458.579	-0.094897	0.804688	1	0	1146.02	1022.56	0.197628	0.606317	0.960112	0	465.077	495.834	-0.104915	0.87615	1	0
Leryth_001033		3414.53	2267.16	0.617896	0.181807	0.658569	0	950.966	820.009	0.209853	0.668096	0.985521	0	1495.04	1103.36	0.477835	0.564318	0.924773	0
Leryth_001034		11.0941	9.82428	0.145075	0.859812	1	0	5.02939	2.58047	1.169	0.244283	0.650319	0	0	32.0122	-9.01246	0.000612753	0.00700064	-1
Leryth_001035		94.6465	201.747	-1.1042	0.00553848	0.0607506	-1	478.57	473.391	0.0406156	0.919521	1	0	7.78669	825.204	-6.78473	5.98487e-14	7.24483e-12	-1
Leryth_001036		158.442	226.239	-0.519659	0.224329	0.732538	0	72.1498	124.56	-0.745832	0.0920436	0.351065	0	804.86	490.143	0.706484	0.34459	0.748974	0
Leryth_001037		45.4001	39.4343	0.192865	0.687189	1	0	58.5949	196.998	-1.7182	0.00042902	0.00448618	-1	142.992	64.7359	1.13272	0.175578	0.527946	0
Leryth_001039		7.14878	9.37335	-0.383356	0.765525	1	0	6.21273	1.21333	2.14859	0.210513	0.594439	0	26.8995	14.939	0.883202	0.592471	0.931826	0
Leryth_001040		107.236	73.5536	0.533172	0.227823	0.737358	0	88.7788	56.353	0.691273	0.124545	0.428458	0	99.1033	81.809	0.264415	0.735862	1	0
Leryth_001041		91.8429	126.798	-0.471773	0.227898	0.737515	0	111.35	148.327	-0.390812	0.323017	0.744397	0	128.126	776.83	-2.61286	0.00028914	0.00369977	-1
Leryth_001042		0	1.16401	-2.67839	0.531767	0.983512	0	14.6486	3.03334	2.05912	0.12227	0.422907	0	0.70788	193.496	-7.9805	0.00043909	0.00528299	-1
Leryth_001043		146.907	99.1507	0.561402	0.202029	0.695079	0	141.226	87.2539	0.734602	0.101118	0.37565	0	113.969	184.96	-0.709595	0.359432	0.762598	0
Leryth_001044		3164.92	1535.69	1.04426	0.00961855	0.0930885	1	160.049	355.444	-1.11287	0.00865499	0.0569893	-1	36.1019	182.114	-2.32569	0.00337509	0.0286732	-1
Leryth_001045		64.5805	22.9074	1.55773	0.145775	0.587196	0	144.09	135.714	0.0604077	1	1	0	0	0	0	1	1	0
Leryth_001046		13.3307	23.9916	-0.850814	0.178622	0.654261	0	47.4481	123.834	-1.33282	0.0336351	0.167879	0	102.643	62.6017	0.701998	0.520541	0.897065	0
Leryth_001047		292.716	244.843	0.288605	0.645939	1	0	39.7159	296.926	-2.90424	6.1738e-05	0.000810725	-1	983.246	448.883	1.15776	0.287667	0.686622	0
Leryth_001048		0.35112	0.410128	-0.0603799	1	1	0	2.44551	0	3.84065	0.109112	0.39165	0	0	9.24798	-6.87516	0.0307606	0.162079	0
Leryth_001049		142.709	149.541	-0.0752617	0.848566	1	0	207.405	230.221	-0.118871	0.764424	1	0	244.219	403.354	-0.735652	0.282912	0.681302	0
Leryth_001050		1.17259	1.59626	-0.412747	0.850506	1	0	10.4668	25.331	-1.30228	0.163654	0.514242	0	9.20245	9.95936	-0.107652	1	1	0
Leryth_001051		911.527	850.464	0.0913218	0.814115	1	0	413.739	300.152	0.496442	0.203988	0.583444	0	814.063	534.96	0.591295	0.385424	0.785017	0
Leryth_001052		11.8833	17.524	-0.572576	0.198608	0.689409	0	105.22	415.443	-1.95327	8.39815e-06	0.000135984	-1	9.20245	5.69106	0.631531	0.468984	0.854522	0
Leryth_001053		123.512	204.816	-0.677475	0.325333	0.845623	0	350.939	1164.76	-1.77758	0.00756187	0.0513027	-1	816.186	233.334	1.83958	0.1151	0.407236	0
Leryth_001054		140.978	268.336	-0.933627	0.03148	0.222908	0	409.584	259.428	0.686452	0.114851	0.404035	0	764.511	197.764	1.94198	0.0126153	0.0814605	1
Leryth_001055		0.557676	1.0151	-0.570019	0.47108	0.961308	0	409.45	263.771	0.659255	0.127295	0.43491	0	51.6753	39.1261	0.377913	0.632132	0.957193	0
Leryth_001056		182.109	235.807	-0.377535	0.340747	0.861812	0	492.865	516.164	-0.0404588	0.920551	1	0	534.45	393.395	0.432635	0.530944	0.904268	0
Leryth_001057		104.873	140.514	-0.431759	0.2671	0.793401	0	372.845	370.573	0.0418521	0.91505	1	0	106.89	259.655	-1.29741	0.0595268	0.259701	0
Leryth_001058		690.029	838.951	-0.263694	0.582923	1	0	800.63	731.069	0.132222	0.787948	1	0	425.436	598.985	-0.47538	0.58153	0.931826	0
Leryth_001059		2677.53	1928.39	0.469986	0.213449	0.715338	0	2779.49	3681.74	-0.375181	0.321054	0.741539	0	1352.05	892.074	0.595053	0.369451	0.771898	0
Leryth_001060		9702.24	2604.5	1.89763	7.40354e-07	3.23171e-05	1	169.315	140.353	0.281436	0.501435	0.915538	0	4930.39	2294.21	1.10513	0.0919859	0.350748	0
Leryth_001061		1.71952	0	1.84662	1	1	0	0	0	0	1	1	0	0	0	0	1	1	0
Leryth_001062		409.816	131.187	1.63777	0.000753383	0.012365	1	114.39	2.41917	5.57941	3.66145e-16	2.79612e-14	1	120.34	2.84553	5.40607	8.55671e-07	2.29118e-05	1
Leryth_001063		336.44	296.585	0.17047	0.63827	1	0	174.867	282.409	-0.662747	0.0704083	0.288982	0	567.72	478.761	0.233221	0.712796	0.999227	0
Leryth_001064		5784.52	6335.43	-0.136168	0.741991	1	0	4577.1	5524.01	-0.24015	0.562028	0.933685	0	3512.5	2314.13	0.595267	0.412703	0.809498	0
Leryth_001065		27.6399	26.9006	0.0236121	0.960546	1	0	58.373	104.995	-0.814024	0.0663255	0.278704	0	106.182	242.582	-1.2052	0.11889	0.415763	0
Leryth_001066		23.2131	14.4412	0.675039	0.356588	0.877016	0	13.7831	118.94	-3.02693	6.92511e-05	0.00089832	-1	94.856	118.801	-0.321628	0.789949	1	0
Leryth_001067		0.17556	0	1.85243	1	1	0	1535.63	5072.85	-1.68029	7.68866e-06	0.000125375	-1	223.69	6155.6	-4.78559	1.65893e-10	1.04754e-08	-1
Leryth_001068		85.9283	96.7188	-0.172056	0.761534	1	0	163.651	151.365	0.139512	0.811129	1	0	249.174	483.029	-0.95484	0.32042	0.722907	0
Leryth_001069		2075.66	141.716	3.86671	7.5277e-21	5.49146e-18	1	194.351	30.0214	2.68773	8.59578e-11	3.1519e-09	1	1979.23	5418.6	-1.46264	0.0255682	0.140767	0
Leryth_001070		571.382	593.11	-0.0584247	0.874736	1	0	853.863	1174.57	-0.433852	0.241735	0.645701	0	693.723	726.322	-0.0718727	0.912571	1	0
Leryth_001071		120.86	23.0624	2.37203	9.00596e-08	4.8856e-06	1	123.37	93.9041	0.409721	0.341928	0.766751	0	1577.16	1294.01	0.276224	0.702352	0.994144	0
Leryth_001072		179.389	211.272	-0.205762	0.771726	1	0	13.4587	3.87634	1.83985	0.196186	0.569923	0	38.2255	4.97968	2.9053	0.0911311	0.348784	0
Leryth_001073		152.088	346.468	-1.18734	0.00991344	0.095156	-1	36.6277	134.587	-1.85404	0.000181078	0.00211532	-1	725.577	294.513	1.29276	0.109926	0.395183	0
Leryth_001074		2073.66	1208.15	0.772673	0.0350402	0.239603	0	327.76	48.6276	2.80359	3.61954e-12	1.59265e-10	1	436.054	1.42277	8.08575	2.26559e-17	5.19044e-15	1
Leryth_001075		1011.22	913.497	0.140706	0.698316	1	0	782.853	685.417	0.221157	0.5453	0.924034	0	464.37	1975.51	-2.09651	0.00145884	0.0143038	-1
Leryth_001076		376.405	272.064	0.460863	0.229599	0.740599	0	288.388	336.211	-0.18907	0.626746	0.971002	0	677.442	663.72	0.0195755	0.977579	1	0
Leryth_001077		834.912	627.239	0.406214	0.269169	0.795596	0	886.409	728.842	0.309906	0.4005	0.833627	0	714.251	798.172	-0.170985	0.790423	1	0
Leryth_001078		1079.93	1191.28	-0.142523	0.704931	1	0	1371.64	1299.89	0.1018	0.788779	1	0	1135.44	1128.25	0.00999355	0.989518	1	0
Leryth_001079		555.332	130.043	2.09572	0.000498509	0.00887552	1	59.9392	59.0119	0.0514531	1	1	0	0	140.142	-9.48375	1.17677e-05	0.000230212	-1
Leryth_001080		195.667	215.948	-0.150881	0.680842	1	0	437.659	470.788	-0.0674682	0.854623	1	0	157.857	335.773	-1.09967	0.0892658	0.344166	0
Leryth_001081		31.0749	50.847	-0.70349	0.382995	0.900205	0	151.421	152.124	-0.00160999	1	1	0	2.83152	22.7643	-2.76485	0.243733	0.633739	0
Leryth_001082		31.3253	28.188	0.139152	0.829288	1	0	109.17	88.165	0.328657	0.59419	0.954208	0	2.83152	33.435	-3.48119	0.00913377	0.063442	-1
Leryth_001083		11286.3	12086.5	-0.102472	0.81201	1	0	10721.5	13214.1	-0.275006	0.523691	0.918238	0	11653.8	8520.95	0.446816	0.554528	0.92053	0
Leryth_001084		14.3885	25.5733	-0.834591	0.25742	0.779905	0	0.588831	0.606667	0.736662	1	1	0	0.70788	0	3.12255	1	1	0
Leryth_001085		101.523	308.258	-1.59846	0.00830529	0.0830075	-1	12.059	0	5.65465	0.000318828	0.00344356	1	18.4049	2.13415	3.13812	0.0392439	0.192715	0
Leryth_001086		77.1916	192.567	-1.31113	0.0397839	0.262022	0	10.5994	0.602917	3.48435	0.00457272	0.0338389	1	35.394	2.84553	3.53964	0.0133228	0.0851955	1
Leryth_001087		3991.43	5982.58	-0.588795	0.129855	0.551516	0	100.341	3.625	4.84742	5.8252e-18	5.68592e-16	1	632.845	605.387	0.0554064	0.936453	1	0
Leryth_001088		518.687	694.814	-0.426191	0.271888	0.799615	0	849.196	153.517	2.49592	1.65919e-09	5.06545e-08	1	34.6861	3.55692	3.34641	0.000185092	0.00251516	1
Leryth_001089		11.4171	33.906	-1.55728	0.056162	0.328661	0	52.7061	13.0326	2.0639	0.0202596	0.112639	0	4.24728	0	4.59262	0.368674	0.771266	0
Leryth_001090		3.85431	11.2266	-1.40601	0.407034	0.920868	0	0	0	0	1	1	0	0	0	0	1	1	0
Leryth_001091		31.5009	39.043	-0.285579	0.724593	1	0	3.26857	8.96601	-1.21969	0.464144	0.886269	0	11.3261	10.6707	0.111371	1	1	0
Leryth_001092		5.79348	72.3483	-3.05384	0.0423598	0.273464	0	23.0867	0	1.87752	1	1	0	0	41.2602	-4.13972	0.591348	0.931826	0
Leryth_001093		1.90583	4.51817	-1.18859	0.109227	0.500561	0	97.5058	213.778	-1.10889	0.0547967	0.242345	0	77.159	104.573	-0.44599	0.66371	0.974714	0
Leryth_001094		38.897	60.5429	-0.639033	0.103129	0.48306	0	612.421	693.009	-0.155843	0.683616	0.99233	0	704.341	354.269	0.980302	0.142956	0.467157	0
Leryth_001095		670.309	104.787	2.7392	0.00018785	0.00394498	1	283.153	30.1848	3.10837	0.000580765	0.00583311	1	960.594	193.496	2.34621	0.0611386	0.265023	0
Leryth_001096		24.6435	25.5546	-0.0496946	0.946483	1	0	37.6014	67.4991	-0.835581	0.174269	0.533026	0	336.243	59.0448	2.50443	0.0212208	0.122453	0
Leryth_001097		2.24145	3.94643	-0.756977	0.412563	0.925546	0	0.679021	1.89503	-1.7196	0.442288	0.874139	0	33.9783	48.374	-0.507341	0.711413	0.998636	0
Leryth_001098		1.26083	0.559032	1.20097	0.477248	0.964973	0	2.09091	0	3.99863	0.109257	0.391663	0	2.12364	1.42277	0.452898	1	1	0
Leryth_001099		5.79559	6.43868	-0.168579	0.904709	1	0	6.23072	2.05633	1.68907	0.177393	0.537276	0	0	6.40245	-5.8874	0.114318	0.405607	0
Leryth_001100		228.31	1198.98	-2.39791	2.95099e-09	2.21407e-07	-1	72.5021	418.77	-2.46313	2.36608e-09	7.09083e-08	-1	366.682	98.1709	1.88972	0.00708133	0.0520418	1
Leryth_001101		514.37	661.735	-0.372396	0.305069	0.825602	0	133.454	226.307	-0.727179	0.0487139	0.221575	0	1502.83	680.082	1.13213	0.077154	0.312871	0
Leryth_001102		25635.8	54598.9	-0.98677	0.0128379	0.116225	0	98406.4	162322	-0.730926	0.0640643	0.271812	0	37572.2	6179.78	2.60901	0.000350658	0.00432796	1
Leryth_001103		693.499	747.649	-0.114414	0.752913	1	0	633.074	623.555	0.052604	0.886781	1	0	1026.43	1342.38	-0.397252	0.531271	0.904436	0
Leryth_001104		6.7765	6.67008	0.050716	1	1	0	631.216	1821.49	-1.50122	0.0001898	0.00219685	-1	18.4049	85.366	-2.20833	0.0043992	0.0354919	-1
Leryth_001105		19.5209	26.1826	-0.439641	0.581796	1	0	6.93377	13.2465	-0.92971	0.373756	0.804086	0	24.7758	12.0935	0.999393	0.488892	0.871381	0
Leryth_001106		27.612	109.24	-1.98625	0.000709391	0.0117967	-1	38.8636	63.4621	-0.653058	0.270361	0.691583	0	113.969	88.2115	0.36234	0.718162	1	0
Leryth_001107		45.869	32.3591	0.491172	0.44577	0.94629	0	55.7601	47.6383	0.245412	0.712884	1	0	103.351	77.5407	0.405265	0.726966	1	0
Leryth_001108		729.83	795.442	-0.129575	0.72462	1	0	371.378	448.922	-0.242426	0.514515	0.918238	0	464.37	425.407	0.118586	0.855373	1	0
Leryth_001109		1.15709	0	3.14983	0.295725	0.820499	0	83.1026	4.99964	3.91434	6.85687e-05	0.000890302	1	1.41576	0	3.12255	1	1	0
Leryth_001110		603.171	632.828	-0.0761761	0.835849	1	0	403.039	446.649	-0.118325	0.750897	1	0	494.101	295.224	0.732276	0.256907	0.651935	0
Leryth_001111		59.4223	167.428	-1.50443	0.000107487	0.00248926	-1	435.291	422.414	0.0701138	0.855352	1	0	279.613	531.403	-0.938344	0.159237	0.497919	0
Leryth_001112		2178.64	2341.92	-0.108475	0.778739	1	0	1718.77	1977.45	-0.171577	0.657532	0.985521	0	2154.08	1972.67	0.11889	0.860451	1	0
Leryth_001113		91.4516	95.7403	-0.0758598	0.83618	1	0	264.619	296.878	-0.133141	0.715853	1	0	123.879	257.521	-1.06616	0.0969659	0.362881	0
Leryth_001114		498.586	562.731	-0.180373	0.631701	1	0	283.047	321.464	-0.146462	0.703155	1	0	775.129	585.468	0.395917	0.54761	0.915302	0
Leryth_001115		2.84653	2.56373	0.0166723	1	1	0	4.81883	12.2571	-1.1853	0.430456	0.863519	0	2.12364	12.0935	-2.54652	0.343946	0.748468	0
Leryth_001116		2.79466	2.78239	-0.0796966	0.963521	1	0	21.3307	20.7226	0.0625147	0.942814	1	0	11.3261	65.4472	-2.58755	0.0314945	0.165102	0
Leryth_001117		35.8555	24.4714	0.544916	0.34498	0.866075	0	31.5812	20.0136	0.656073	0.273785	0.696129	0	29.731	48.374	-0.701109	0.492559	0.874542	0
Leryth_001118		80.6067	53.3028	0.585406	0.258335	0.780699	0	11.4282	6.36303	0.852576	0.152826	0.492042	0	2.83152	93.9026	-5.01994	5.46277e-06	0.000117847	-1
Leryth_001119		1745.82	1988.34	-0.19344	0.619348	1	0	1965.12	2617.69	-0.382211	0.327323	0.748895	0	827.512	709.249	0.212746	0.755802	1	0
Leryth_001120		102.113	145.527	-0.51709	0.291674	0.817294	0	169.129	137.165	0.338793	0.501949	0.916029	0	170.599	266.057	-0.650402	0.451708	0.840671	0
Leryth_001121		0.35112	0.34206	-0.228261	1	1	0	0.588831	0	3.14555	0.300554	0.722238	0	1.41576	7.82521	-2.46339	0.170656	0.51935	0
Leryth_001122		202.973	115.94	0.802914	0.0283019	0.206571	0	1085.32	485.424	1.19813	0.00112726	0.0103575	1	178.386	297.358	-0.748911	0.241366	0.6308	0
Leryth_001123		3274.92	3315.76	-0.0183781	0.960591	1	0	3242.42	3170.6	0.0573367	0.878074	1	0	2040.11	1027.24	0.990715	0.1299	0.440427	0
Leryth_001124		710.706	621.611	0.187895	0.605538	1	0	1526.67	2000.38	-0.359504	0.32312	0.74451	0	666.823	552.745	0.263207	0.680191	0.983392	0
Leryth_001125		32.9815	65.9732	-0.989267	0.131195	0.554685	0	20.0804	14.9051	0.392797	0.625499	0.970181	0	31.8546	83.9432	-1.39869	0.236484	0.623116	0
Leryth_001126		37440.7	32823	0.182107	0.678558	1	0	3515.85	296.657	3.60253	1.79019e-13	9.20702e-12	1	4.24728	1600.61	-8.48942	3.49534e-14	4.44469e-12	-1
Leryth_001127		198.208	108.041	0.87219	0.0383485	0.255053	0	238.404	313.732	-0.385392	0.359299	0.787289	0	67.9565	277.439	-2.03925	0.0075354	0.054683	-1
Leryth_001128		138.352	187.594	-0.437765	0.442143	0.944952	0	452.237	200.169	1.18061	0.0403485	0.193312	0	366.682	674.391	-0.864144	0.383918	0.78468	0
Leryth_001129		272.713	267.643	0.0230939	0.951912	1	0	1352.25	4163.97	-1.5974	1.75112e-05	0.000262819	-1	2209.29	1026.53	1.10141	0.0859662	0.334936	0
Leryth_001130		1087.89	361.043	1.58375	2.78108e-05	0.000803902	1	339.861	26.085	3.745	5.6832e-19	6.48329e-17	1	506.842	1035.06	-1.04303	0.109428	0.393904	0
Leryth_001131		224.949	206.866	0.114675	0.808315	1	0	235.955	105.08	1.19873	0.0141508	0.0847063	1	18.4049	704.981	-5.26313	1.51283e-07	4.89921e-06	-1
Leryth_001132		271.061	127.42	1.08558	0.0206892	0.165759	0	146.777	31.3971	2.24884	1.11783e-05	0.000175229	1	387.918	402.643	-0.0601609	0.942151	1	0
Leryth_001133		685.975	392.806	0.800892	0.0411136	0.268167	0	319.599	256.58	0.343945	0.388168	0.819777	0	1443.37	916.973	0.64791	0.342942	0.747786	0
Leryth_001134		638.968	257.155	1.31587	0.0156703	0.134405	0	98.9118	89.3923	0.182811	0.767637	1	0	128.126	26.3212	2.26817	0.0320863	0.167338	0
Leryth_001135		417.421	330.128	0.332639	0.406181	0.919697	0	195.678	108.867	0.86983	0.0342289	0.170413	0	155.026	79.6749	0.946852	0.1858	0.545379	0
Leryth_001136		3771.27	1708.27	1.138	0.00222806	0.030173	1	1475.62	158.453	3.25027	1.345e-15	9.34458e-14	1	569.136	9.95936	5.85555	2.4569e-12	2.18996e-10	1
Leryth_001137		255.68	293.549	-0.207073	0.568569	0.999636	0	403.557	520.201	-0.332133	0.361392	0.7897	0	166.352	294.513	-0.837783	0.18971	0.551291	0
Leryth_001138		878.702	620.466	0.502417	0.196643	0.686629	0	776.147	817.138	-0.0702964	0.859432	1	0	1398.06	2165.45	-0.631749	0.35251	0.755992	0
Leryth_001139		357.877	436.396	-0.292998	0.421173	0.933279	0	465.516	480.065	-0.0137617	0.970853	1	0	715.667	893.497	-0.332773	0.600707	0.937518	0
Leryth_001140		79.9942	69.9233	0.276793	0.836916	1	0	115.389	130.298	-0.290109	0.849571	1	0	85.6535	42.683	1.01125	0.558821	0.921234	0
Leryth_001141		100.363	101.048	-0.00548481	1	1	0	70.0842	64.3635	0.167593	0.842233	1	0	121.048	115.955	0.0715856	0.962451	1	0
Leryth_001142		157.421	285.137	-0.857245	0.0548815	0.323304	0	393.05	492.324	-0.301436	0.500619	0.914991	0	195.375	78.9635	1.30002	0.104939	0.382371	0
Leryth_001143		370.448	331.162	0.156915	0.721014	1	0	185.472	167.136	0.174777	0.707832	1	0	540.821	347.866	0.6314	0.412625	0.809498	0
Leryth_001144		950.307	832.76	0.182872	0.625263	1	0	768.043	627.033	0.321815	0.392024	0.824137	0	584.001	968.192	-0.741032	0.259895	0.655632	0
Leryth_001145		12.2675	15.2929	-0.299707	0.553826	0.991898	0	16.0789	20.6915	-0.294356	0.568912	0.938292	0	336.243	125.915	1.40754	0.10531	0.383153	0
Leryth_001146		60.5691	56.2705	0.0993842	0.855303	1	0	69.1528	55.8476	0.322832	0.557716	0.931156	0	448.088	1.42277	8.45423	1.26855e-09	6.56074e-08	1
Leryth_001147		238.565	215.866	0.136791	0.72465	1	0	195.748	189.238	0.0790916	0.842056	1	0	300.849	150.813	0.982083	0.151664	0.484195	0
Leryth_001148		22.1445	23.6528	-0.08525	0.911171	1	0	24.6653	24.19	0.0370772	1	1	0	37.5177	18.496	0.980797	0.413805	0.810328	0
Leryth_001149		4135.36	1406.52	1.57979	0.000263677	0.00524723	1	1815.19	399.649	2.1571	1.95854e-06	3.55804e-05	1	1996.22	423.273	2.2645	0.00378745	0.0314347	1
Leryth_001150		3.24385	5.29251	-0.620928	0.512724	0.983512	0	2.09091	2.57672	-0.143123	1	1	0	25.4837	7.82521	1.7426	0.242948	0.632729	0
Leryth_001151		37.359	37.2389	0.00215247	1	1	0	41.7172	63.573	-0.58352	0.371506	0.801817	0	58.0462	88.2115	-0.602038	0.590733	0.931826	0
Leryth_001152		142.666	306.757	-1.10983	0.00351747	0.0429928	-1	581.954	924.173	-0.636907	0.0912548	0.348872	0	605.238	395.529	0.60495	0.358016	0.761378	0
Leryth_001153		140.002	233.276	-0.740358	0.13067	0.553307	0	90.805	139.095	-0.571943	0.2519	0.662956	0	393.582	158.638	1.30572	0.133165	0.446884	0
Leryth_001154		103.409	57.3336	0.846448	0.1959	0.685501	0	2.22312	1.29211	0.792877	0.725411	1	0	3.5394	2.84553	0.336896	1	1	0
Leryth_001155		0	0	0	1	1	0	3.40078	0	4.44363	0.0307937	0.156469	0	0	1.42277	-4.13972	0.591672	0.931826	0
Leryth_001156		359.302	280.966	0.348133	0.367901	0.888533	0	240.879	245.157	0.00208681	0.99794	1	0	202.454	510.773	-1.34756	0.0499028	0.228994	0
Leryth_001157		2827.31	2674.86	0.0768888	0.835376	1	0	1511.1	1393.83	0.146728	0.694143	0.997684	0	2224.87	1321.75	0.747252	0.250277	0.641948	0
Leryth_001158		1285.58	438.796	1.55981	0.000470331	0.00844981	1	278.264	267.525	0.0635626	0.894459	1	0	1579.28	984.554	0.687691	0.369708	0.772038	0
Leryth_001159		1.93116	0.34206	2.04982	0.157767	0.611457	0	0.588831	0	1.84765	1	1	0	3.5394	121.646	-5.14093	0.00265912	0.0236034	-1
Leryth_001160		122.551	146.579	-0.266206	0.527694	0.983512	0	168.251	147.638	0.222095	0.603165	0.958727	0	183.341	544.208	-1.58005	0.0353419	0.178747	0
Leryth_001161		190.051	224.47	-0.247003	0.521758	0.983512	0	370.448	426.412	-0.17454	0.652439	0.983276	0	327.749	362.094	-0.15326	0.820902	1	0
Leryth_001162		0	0	0	1	1	0	0	0	0	1	1	0	24.7758	30.5895	-0.269105	1	1	0
Leryth_001163		0	0.650916	-1.91219	1	1	0	18.9026	1.20583	3.40521	0.0133009	0.0807785	1	312.883	103.151	1.61544	0.227333	0.608938	0
Leryth_001164		25.2464	17.4575	0.538867	0.466869	0.957898	0	64.2254	73.2657	-0.177357	0.811905	1	0	0	0	0	1	1	0
Leryth_001165		217.184	309.709	-0.510787	0.296225	0.820849	0	335.212	340.655	0.00111612	1	1	0	47.428	34.8578	0.444665	0.643583	0.963116	0
Leryth_001166		1131.21	1365.33	-0.27981	0.457292	0.950115	0	862.886	1047.85	-0.25177	0.504918	0.91743	0	966.965	695.021	0.465077	0.480898	0.864301	0
Leryth_001167		198.985	101.094	0.97055	0.0391132	0.258773	0	50.804	30.8108	0.706966	0.204576	0.5842	0	158.565	5768.6	-5.17719	5.08126e-08	1.84369e-06	-1
Leryth_001168		8.16011	15.1313	-0.895791	0.23309	0.745698	0	30.2897	33.1635	-0.0917542	0.926259	1	0	8.49457	55.4879	-2.66818	0.0514634	0.234256	0
Leryth_001169		120.452	94.5733	0.349568	0.525915	0.983512	0	38.5747	121.955	-1.61313	0.00541405	0.0388916	-1	78.5747	105.285	-0.426598	0.665761	0.976515	0
Leryth_001170		10.9962	30.4311	-1.43724	0.0250966	0.189204	0	6.17071	7.50134	-0.296491	0.752202	1	0	73.6196	69.7155	0.0747267	0.951097	1	0
Leryth_001171		9.31246	20.6426	-1.15341	0.17197	0.64317	0	5.7561	0.685445	2.33489	0.144702	0.476288	0	4.24728	2.13415	0.852909	0.796817	1	0
Leryth_001172		37.4649	18.0464	1.05231	0.105958	0.491921	0	213.503	77.4919	1.4857	0.0205941	0.114132	0	73.6196	37.7033	0.962904	0.394436	0.789697	0
Leryth_001173		24.5727	12.5752	0.937724	0.0675107	0.371784	0	693.953	65.2492	3.44938	2.10603e-11	8.37608e-10	1	849.457	285.265	1.56937	0.0564514	0.249504	0
Leryth_001174		7404.91	8105.53	-0.129007	0.750854	1	0	8444.62	9809.93	-0.190882	0.638767	0.977556	0	6642.04	4373.58	0.603986	0.397208	0.793072	0
Leryth_001175		34.3279	23.6732	0.523138	0.48266	0.967976	0	35.9618	39.3015	-0.122399	0.906385	1	0	17.697	17.7846	-0.0212508	1	1	0
Leryth_001176		75.7175	72.5104	0.0546381	0.902208	1	0	184.47	201.361	-0.0992878	0.822074	1	0	94.856	74.6952	0.323552	0.673015	0.98021	0
Leryth_001177		648.387	459.87	0.489548	0.177806	0.653276	0	770.262	609.185	0.366893	0.314142	0.732717	0	826.097	512.196	0.679124	0.285765	0.683552	0
Leryth_001178		4656.93	4181.1	0.15152	0.702383	1	0	3395.6	3184.34	0.119177	0.76434	1	0	1417.18	1217.89	0.212059	0.76084	1	0
Leryth_001179		109.654	124.629	-0.18967	0.726475	1	0	138.649	134.465	0.0626953	0.913323	1	0	117.508	120.224	-0.0406358	0.970377	1	0
Leryth_001180		103.094	119.028	-0.207991	0.719141	1	0	142.418	117.951	0.286485	0.631921	0.97407	0	119.632	110.264	0.115318	0.921763	1	0
Leryth_001181		7.97505	9.27381	-0.192254	0.768326	1	0	42.5509	304.317	-2.77292	3.30582e-07	7.03845e-06	-1	399.245	86.7887	2.19671	0.0177388	0.107273	0
Leryth_001182		7.84272	1.42692	2.18801	0.0720435	0.385916	0	9.58949	11.7003	-0.303976	0.866848	1	0	33.9783	27.7439	0.303967	0.91212	1	0
Leryth_001183		590.777	434.007	0.437917	0.26118	0.784416	0	692.108	64.2776	3.46111	2.2927e-15	1.52779e-13	1	174.139	106.707	0.69538	0.318904	0.721412	0
Leryth_001184		1244.41	866.497	0.520337	0.194755	0.683133	0	466.389	288.697	0.71444	0.0836038	0.327434	0	399.952	591.871	-0.56788	0.42172	0.815955	0
Leryth_001185		6902.51	7712.07	-0.160076	0.693675	1	0	6232.74	7521.24	-0.241027	0.553584	0.928317	0	6012.74	4632.53	0.37501	0.598495	0.935461	0
Leryth_001186		159.703	436.552	-1.44961	0.00391771	0.0468519	-1	98.997	105.482	-0.0640767	0.921265	1	0	317.13	165.041	0.936245	0.286343	0.684285	0
Leryth_001187		173.944	166.078	0.0622135	0.905468	1	0	107.487	158.202	-0.535647	0.311995	0.729795	0	21.2364	14.939	0.516784	0.631598	0.957169	0
Leryth_001188		959.134	738.449	0.372039	0.314896	0.833818	0	635.412	732.836	-0.174975	0.638086	0.977205	0	1073.85	883.538	0.269895	0.676617	0.981637	0
Leryth_001189		6562.96	6605.13	-0.000718028	0.998723	1	0	4342.64	4554.48	-0.0550361	0.882413	1	0	8052.85	2287.1	1.8289	0.00591162	0.0448976	1
Leryth_001190		589.239	499.631	0.234828	0.57759	1	0	353.948	265.05	0.451372	0.293222	0.721756	0	205.993	115.244	0.837809	0.269739	0.666657	0
Leryth_001191		79.0285	57.1903	0.462452	0.407839	0.921767	0	40.0412	34.237	0.261597	0.665516	0.985521	0	53.7989	68.2928	-0.33838	0.74142	1	0
Leryth_001192		4.85043	4.86958	0.045975	1	1	0	3.81539	8.26181	-0.932639	0.288728	0.716615	0	34.6861	91.057	-1.40931	0.26768	0.664778	0
Leryth_001193		16094.5	3110.21	2.37495	2.44911e-09	1.88066e-07	1	207.09	259.328	-0.291187	0.464725	0.886799	0	7393.81	292.378	4.66488	1.63027e-09	8.21685e-08	1
Leryth_001194		280.478	10.5764	4.74408	6.09317e-17	2.31382e-14	1	14.8119	1.29211	3.61191	2.80056e-07	6.04158e-06	1	10.6182	4.97968	1.15805	0.245374	0.63564	0
Leryth_001195		64.2411	75.6723	-0.244448	0.578443	1	0	39.9265	42.076	-0.0270763	0.952722	1	0	68.6644	367.785	-2.43087	0.00258265	0.0230353	-1
Leryth_001196		76.8785	95.3488	-0.317484	0.416834	0.929761	0	184.475	208.004	-0.150597	0.701402	1	0	147.239	290.244	-0.993703	0.148107	0.477067	0
Leryth_001197		7.58065	19.7457	-1.34275	0.0443514	0.281923	0	77.7847	142.4	-0.839125	0.168286	0.522345	0	498.348	36.9919	3.7386	0.00155554	0.0151197	1
Leryth_001198		216.821	141.28	0.608361	0.235124	0.748838	0	9.12718	11.6928	-0.300679	0.638472	0.977471	0	2.12364	2.84553	-0.106654	1	1	0
Leryth_001199		9.73003	14.4506	-0.569747	0.412829	0.925621	0	4.37404	5.51628	-0.130683	0.853716	1	0	44.5965	116.667	-1.40617	0.241144	0.630407	0
Leryth_001200		469.55	496.723	-0.0852184	0.830074	1	0	527.211	753.853	-0.486792	0.221247	0.611606	0	407.031	321.545	0.332422	0.633188	0.957597	0
Leryth_001201		25.61	6.48369	2.02401	0.0517774	0.312434	0	6.00833	2.74178	1.16146	0.671235	0.985521	0	0	0	0	1	1	0
Leryth_001202		487.898	415.372	0.228743	0.614309	1	0	39.3495	24.129	0.743445	0.168098	0.521995	0	295.894	254.675	0.210547	0.795289	1	0
Leryth_001203		1.31178	1.42523	-0.0842984	1	1	0	5.81611	9.16004	-0.641381	0.459164	0.881413	0	29.0231	41.2602	-0.516805	0.708897	0.997282	0
Leryth_001204		333.514	319.863	0.0559482	0.89267	1	0	393.881	430.137	-0.0983465	0.814677	1	0	227.938	137.297	0.724254	0.321156	0.723403	0
Leryth_001205		2139.44	5104.45	-1.24798	0.000701133	0.0116874	-1	5926.11	8829.19	-0.592314	0.10384	0.381089	0	916.705	151.525	2.61265	0.000163195	0.0022597	1
Leryth_001206		0.70224	1.53927	-0.792829	1	1	0	66.0769	29.6081	1.16032	0.240952	0.644581	0	0	5.69106	-4.13972	0.587924	0.931826	0
Leryth_001207		297.643	332.321	-0.165659	0.676738	1	0	413.842	473.748	-0.166726	0.676999	0.987637	0	135.205	269.614	-1.00237	0.154471	0.488858	0
Leryth_001208		0.929667	2.51775	-1.34994	0.234672	0.748251	0	7.66096	3.10461	1.15131	0.279099	0.704401	0	0.70788	670.123	-9.36988	2.10122e-07	6.5009e-06	-1
Leryth_001209		159.438	138.333	0.198441	0.654712	1	0	95.8783	103.888	-0.0886886	0.843695	1	0	77.159	86.7887	-0.176365	0.825561	1	0
Leryth_001210		2.45784	3.47155	-0.0768958	1	1	0	18.8257	37.7805	-0.983202	0.612994	0.963186	0	13.4497	0	4.00247	0.591234	0.931826	0
Leryth_001211		28.0604	16.1482	0.750408	0.122529	0.532551	0	33.2204	59.6963	-0.820967	0.105091	0.383726	0	58.0462	5637.71	-6.60728	1.66991e-11	1.2444e-09	-1
Leryth_001212		258.714	143.984	0.839914	0.0860527	0.43129	0	32.3378	36.3534	-0.126388	0.838485	1	0	264.747	547.765	-1.05571	0.221027	0.599637	0
Leryth_001213		155.856	165.083	-0.0878195	0.845226	1	0	100.403	176.821	-0.791931	0.082794	0.325505	0	151.486	184.96	-0.301878	0.702159	0.994003	0
Leryth_001214		72.3192	76.9634	-0.0919265	0.847533	1	0	41.6028	62.3399	-0.558	0.255126	0.668023	0	169.183	231.199	-0.464591	0.575665	0.931582	0
Leryth_001215		72.4747	18.7534	1.95987	0.00323836	0.0402378	1	2.54754	0	3.75913	0.0910075	0.348167	0	0	613.212	-12.398	2.41562e-08	9.4363e-07	-1
Leryth_001216		209.058	295.914	-0.51076	0.182672	0.660646	0	125.522	1001.02	-2.95605	7.81795e-13	3.79547e-11	-1	1082.35	6447.26	-2.58715	0.000245592	0.00320378	-1
Leryth_001217		1925.9	1124.57	0.791575	0.0824624	0.419566	0	540.61	506.665	0.0998271	0.840203	1	0	641.34	340.752	0.931178	0.252793	0.645958	0
Leryth_001218		33.5744	33.7819	-0.0168976	0.978917	1	0	5.22728	20.9916	-1.77428	0.00269433	0.0218008	-1	189.712	89.6343	1.06717	0.256761	0.651741	0
Leryth_001219		46.5711	51.8792	-0.118867	0.901758	1	0	3.13637	0	2.60443	0.530848	0.918238	0	2.12364	4.97968	-1.01718	1	1	0
Leryth_001220		4008.5	4249.7	-0.0907204	0.825887	1	0	3137.79	3965.43	-0.307065	0.457193	0.879822	0	1560.17	2774.39	-0.839944	0.247824	0.638885	0
Leryth_001221		548.639	707.057	-0.368263	0.358221	0.878389	0	473.371	799.665	-0.733321	0.0704331	0.288999	0	610.901	416.87	0.548823	0.437424	0.82838	0
Leryth_001222		3336.66	3090.3	0.105552	0.783741	1	0	1492.84	1350.34	0.174063	0.652486	0.983276	0	2772.06	1851.73	0.575307	0.393672	0.788965	0
Leryth_001223		3284.32	3187.41	0.0409104	0.915519	1	0	5762.68	2874.68	1.02628	0.00840068	0.0556585	1	942.897	1522.36	-0.694585	0.305792	0.706731	0
Leryth_001224		1733.94	1790.42	-0.0482726	0.90352	1	0	7386.29	8733.56	-0.222577	0.574983	0.942473	0	7619.63	2144.82	1.82659	0.0106068	0.0710904	1
Leryth_001225		0.191058	0.433944	-0.872296	1	1	0	1.76649	0.685445	1.22223	0.665578	0.985521	0	0	159.35	-10.5956	4.03681e-05	0.000677387	-1
Leryth_001227		12.1318	24.8943	-1.02374	0.111381	0.504343	0	26.3291	45.8681	-0.736484	0.259855	0.675513	0	10.6182	14.2277	-0.429298	0.729029	1	0
Leryth_001228		68.189	72.9818	-0.11009	0.795553	1	0	161.546	150.141	0.137971	0.746175	1	0	145.115	244.004	-0.759617	0.302879	0.703645	0
Leryth_001229		180.896	12.8339	3.78302	1.99579e-14	4.46173e-12	1	133.226	71.7956	0.929128	0.0394319	0.189971	0	208.825	1439.13	-2.7922	0.000571521	0.00659581	-1
Leryth_001230		2.29332	3.37463	-0.505248	0.452943	0.948525	0	9.8539	20.6653	-1.02156	0.0833447	0.326743	0	167.768	1290.45	-2.95354	0.00126442	0.0127551	-1
Leryth_001231		207.993	270.258	-0.382611	0.297142	0.821318	0	1282.17	2197.6	-0.739962	0.0425573	0.200942	0	2210	1875.21	0.231421	0.714731	0.999988	0
Leryth_001232		450.845	722.913	-0.68865	0.076115	0.39924	0	974.183	1009.52	-0.0167154	0.965998	1	0	514.629	1249.19	-1.29168	0.059755	0.260369	0
Leryth_001233		3539.17	488.392	2.8521	2.98645e-11	3.71244e-09	1	44.9331	2.41917	4.13107	4.90622e-07	1.00151e-05	1	2490.32	1363.72	0.875484	0.215208	0.590788	0
Leryth_001234		3121.45	3796.62	-0.289531	0.469787	0.960397	0	2731.12	2438.26	0.192831	0.630756	0.97343	0	1000.24	1858.13	-0.901861	0.201694	0.569771	0
Leryth_001235		341.769	234.137	0.540789	0.205677	0.701387	0	265.336	272.452	-0.0137611	0.977475	1	0	179.094	261.078	-0.549716	0.46572	0.851429	0
Leryth_001236		7900.38	8777.95	-0.156344	0.719164	1	0	12065.4	19295.8	-0.644904	0.139535	0.464797	0	6729.82	4352.95	0.621263	0.416415	0.81221	0
Leryth_001237		20.8853	0.85515	4.28513	0.000110376	0.002535	1	3.98961	0	3.7954	0.107669	0.38896	0	4.95516	0	4.99263	0.265517	0.662324	0
Leryth_001238		2.72912	0	1.89501	1	1	0	5.29948	0	1.84867	1	1	0	0	0	0	1	1	0
Leryth_001239		226.297	169.707	0.41112	0.328586	0.848981	0	496.687	554.81	-0.128852	0.760756	1	0	147.239	789.635	-2.4277	0.00163157	0.0157262	-1
Leryth_001240		35.4331	47.2519	-0.408831	0.550869	0.990442	0	51.8613	7.50509	2.74265	0.000602143	0.00600864	1	112.553	15.6504	2.8393	0.030826	0.162303	0
Leryth_001243		293.628	652.125	-1.15941	0.0027114	0.0350736	-1	3555.54	521.635	2.80382	6.29389e-12	2.67187e-10	1	3225.1	81.809	5.28356	4.01918e-11	2.82065e-09	1
Leryth_001244		423.951	619.45	-0.555113	0.127229	0.545876	0	1354.86	766.454	0.857126	0.0191732	0.107919	0	311.467	19.2073	4.00622	4.52094e-08	1.66655e-06	1
Leryth_001245		266.365	115.229	1.20154	0.00142243	0.0209073	1	666.07	2919.78	-2.10209	3.98473e-08	9.86257e-07	-1	43.8886	435.366	-3.30625	3.92621e-06	8.80571e-05	-1
Leryth_001246		0.68228	1.67368	-1.33835	0.661368	1	0	108.956	140.909	-0.371752	0.619528	0.966468	0	18.4049	71.1383	-1.92237	0.185283	0.544439	0
Leryth_001247		153.481	142.701	0.09607	0.814502	1	0	156.956	179.317	-0.163221	0.693509	0.997533	0	216.611	146.545	0.553732	0.439443	0.829529	0
Leryth_001248		554.969	738.604	-0.420474	0.252675	0.773969	0	696.451	802.486	-0.175289	0.6342	0.975077	0	164.936	678.659	-2.05105	0.00212997	0.0196882	-1
Leryth_001249		321.518	381.227	-0.253443	0.505274	0.981412	0	380.721	453.734	-0.221286	0.563735	0.93452	0	187.588	141.565	0.393958	0.558941	0.921234	0
Leryth_001250		7108.31	7785.92	-0.128588	0.741954	1	0	4448.71	5341.82	-0.237589	0.54388	0.923604	0	6038.93	4100.41	0.562035	0.411943	0.808782	0
Leryth_001251		216.633	206.799	0.0623775	0.884172	1	0	219.944	230.538	-0.0405407	0.928466	1	0	290.231	179.98	0.678409	0.36413	0.767025	0
Leryth_001252		163.644	168.294	-0.0468335	0.928742	1	0	0.456625	1.81625	-0.597289	1	1	0	50.2595	40.5488	0.296082	0.760352	1	0
Leryth_001253		53.5239	45.0151	0.253271	0.693792	1	0	52.0762	54.6295	-0.0204187	0.98414	1	0	22.6522	39.1261	-0.767045	0.5199	0.896593	0
Leryth_001254		577.956	420.083	0.455754	0.24145	0.759121	0	517.4	491.988	0.0981171	0.80343	1	0	216.611	386.281	-0.839447	0.221403	0.600364	0
Leryth_001255		106.093	132.978	-0.333556	0.413972	0.926806	0	241.622	345.356	-0.482785	0.237704	0.638366	0	314.299	130.183	1.26237	0.0802987	0.321056	0
Leryth_001256		2056.51	4015.59	-0.965665	0.00820849	0.0822361	-1	304.05	324.244	-0.0776871	0.848012	1	0	3276.78	2175.41	0.590636	0.352216	0.755872	0
Leryth_001257		1249.61	254.973	2.28667	2.41839e-09	1.86222e-07	1	146.225	212.767	-0.519337	0.166637	0.519144	0	106.182	1032.22	-3.2857	2.68417e-06	6.29509e-05	-1
Leryth_001258		241.801	116.211	1.04981	0.0255221	0.191475	0	43.0441	273.237	-2.63122	1.87677e-07	4.1455e-06	-1	310.76	160.061	0.947408	0.251412	0.643704	0
Leryth_001259		68.4347	54.2275	0.326223	0.546734	0.988964	0	76.922	87.6006	-0.159373	0.772195	1	0	33.9783	31.3009	0.105088	0.926253	1	0
Leryth_001260		383.029	362.225	0.0733947	0.839935	1	0	367.779	376.895	-0.00353888	0.993285	1	0	666.116	635.976	0.0541823	0.932351	1	0
Leryth_001261		937.974	836.277	0.159243	0.663665	1	0	1307.24	1599.91	-0.261385	0.476297	0.895856	0	485.606	347.155	0.475131	0.46223	0.848238	0
Leryth_001262		4.20327	11.0656	-0.879329	1	1	0	27.1235	24.1917	-0.029675	1	1	0	0	12.8049	-3.21933	1	1	0
Leryth_001263		4.77596	60.4693	-3.46817	0.0130624	0.117757	0	216.983	306.703	-0.496529	0.58084	0.94642	0	0	0	0	1	1	0
Leryth_001264		1.0644	2.41821	-1.22579	0.540506	0.986267	0	15.1534	11.1649	0.482589	0.782351	1	0	16.2813	120.935	-2.85214	0.0716214	0.296818	0
Leryth_001265		4.60151	14.9534	-1.67392	0.00227992	0.0307102	-1	44.7152	41.7752	0.138245	0.812313	1	0	1049.08	1175.2	-0.171242	0.835247	1	0
Leryth_001266		1585.32	588.506	1.49122	0.0364822	0.245944	0	14.1798	46.5184	-1.37556	0.660442	0.985521	0	1928.27	680.794	1.48595	0.240778	0.629798	0
Leryth_001267		2.45338	1.76729	0.348542	0.697773	1	0	4.0798	2.58047	0.876929	0.426673	0.860379	0	17.697	12.8049	0.434506	0.765461	1	0
Leryth_001268		151.532	133.471	0.177272	0.658712	1	0	243.76	146.382	0.76781	0.0581334	0.253582	0	90.6087	216.972	-1.2801	0.0730214	0.301179	0
Leryth_001269		3.80244	3.13381	0.149182	1	1	0	12.8764	8.02923	0.715749	0.556396	0.930123	0	2.83152	1.42277	0.817919	1	1	0
Leryth_001270		334.584	267.929	0.317807	0.480929	0.967211	0	353.883	328.952	0.130901	0.774205	1	0	196.083	257.521	-0.399746	0.620705	0.950061	0
Leryth_001271		87.9516	73.3607	0.260628	0.656444	1	0	23.1269	3.79381	2.7781	0.00018855	0.00218511	1	104.058	3.55692	4.91798	0.000102406	0.00151484	1
Leryth_001272		202.696	301.956	-0.583649	0.132056	0.55651	0	117.083	151.625	-0.335316	0.392743	0.82504	0	225.106	317.988	-0.508162	0.453922	0.841909	0
Leryth_001273		5.39352	4.73007	0.188624	0.885319	1	0	3.13637	6.89092	-0.972049	0.379916	0.810251	0	0	98.8822	-9.86836	0.000159203	0.0022155	-1
Leryth_001274		243.898	355.878	-0.552845	0.159177	0.614819	0	321.405	441.472	-0.431327	0.275152	0.698366	0	472.156	314.431	0.57789	0.400382	0.796116	0
Leryth_001275		2.38155	1.96044	0.336228	0.710714	1	0	6.1287	10.1493	-0.746384	0.387916	0.819558	0	14.1576	15.6504	-0.182291	0.91345	1	0
Leryth_001276		393.722	347.275	0.174476	0.651788	1	0	467.377	469.254	0.0237056	0.953466	1	0	278.197	234.045	0.242546	0.723372	1	0
Leryth_001277		369.686	334.257	0.143146	0.69474	1	0	603.119	689.651	-0.152325	0.67365	0.985622	0	1514.16	1434.15	0.0690737	0.913815	1	0
Leryth_001278		766.163	269.253	1.50665	9.3836e-05	0.00222189	1	315.82	643.443	-1.00361	0.0092266	0.0600119	-1	871.401	1607.73	-0.89052	0.179766	0.535837	0
Leryth_001279		350.115	178.383	0.964658	0.0094243	0.0915065	1	352.443	329.89	0.12461	0.737357	1	0	744.69	1769.21	-1.25888	0.0528837	0.238877	0
Leryth_001280		423.838	286.524	0.559595	0.144022	0.583862	0	180.037	100.022	0.877296	0.026271	0.138899	0	251.298	1017.99	-2.02973	0.00337029	0.0286588	-1
Leryth_001281		5.00987	10.2047	-0.974186	0.0837443	0.424091	0	3.68318	22.2639	-2.47251	8.55157e-05	0.00108643	-1	20.5285	814.534	-5.31132	8.99394e-07	2.39042e-05	-1
Leryth_001282		100.638	38.1944	1.39579	0.0501708	0.3056	0	14.8049	8.26931	0.857419	0.355833	0.783296	0	0	0	0	1	1	0
Leryth_001283		671.944	657.48	0.0204599	0.95901	1	0	995.163	1160.25	-0.188947	0.634143	0.975077	0	589.664	638.822	-0.128187	0.853685	1	0
Leryth_001284		231.374	287.893	-0.318143	0.490393	0.973681	0	222.03	318.892	-0.491102	0.294407	0.722238	0	0	0	0	1	1	0
Leryth_001285		0.945165	1.74516	-0.585847	0.526413	0.983512	0	2.31331	4.91712	-1.37527	0.164635	0.515748	0	47.428	25.6098	0.873336	0.492311	0.874382	0
Leryth_001286		6991.18	8075.7	-0.209006	0.618088	1	0	12343.4	14713.4	-0.223556	0.593979	0.954086	0	4371.87	2112.1	1.04764	0.157936	0.495939	0
Leryth_001287		0	0	0	1	1	0	2.22312	4.38547	-1.22388	0.431172	0.863639	0	0	7.11383	-6.39464	0.0644698	0.274973	0
Leryth_001288		251.624	383.269	-0.615774	0.0962569	0.461995	0	758.858	1237.42	-0.672531	0.0694271	0.287081	0	394.289	231.199	0.758717	0.242533	0.632003	0
Leryth_001289		24.6652	31.5149	-0.359241	0.596988	1	0	73.8812	74.4415	0.00272676	1	1	0	100.519	61.8903	0.703401	0.551993	0.918641	0
Leryth_001290		1153.78	1284.18	-0.156157	0.666646	1	0	1512.28	1731.49	-0.168883	0.643233	0.979997	0	758.848	951.119	-0.327843	0.60632	0.941589	0
Leryth_001291		31.1532	39.4386	-0.341018	0.603308	1	0	16.0246	24.8144	-0.6425	0.385951	0.817838	0	17.697	66.1586	-1.88597	0.125899	0.431084	0
Leryth_001292		73.0338	70.3985	0.0417132	0.911859	1	0	157.202	168.195	-0.0666998	0.859382	1	0	113.969	163.618	-0.53781	0.409357	0.80578	0
Leryth_001293		48.282	89.8749	-0.898862	0.0432137	0.277275	0	93.4794	403.981	-2.07759	5.59381e-06	9.34132e-05	-1	773.005	441.769	0.79968	0.296071	0.69584	0
Leryth_001294		124.511	117.441	0.0779951	0.872091	1	0	79.9923	76.0992	0.106662	0.835641	1	0	176.262	168.598	0.0528613	0.952826	1	0
Leryth_001295		150.509	150.539	-0.00715924	0.985172	1	0	413.494	495.558	-0.23034	0.527002	0.918238	0	109.721	454.574	-2.06234	0.00175182	0.0166823	-1
Leryth_001296		428.435	334.68	0.351955	0.38521	0.90279	0	339.154	271.41	0.350493	0.392972	0.825094	0	271.826	482.318	-0.834733	0.242457	0.631897	0
Leryth_001297		1344.06	1332.42	0.00598863	0.987336	1	0	1064.56	1267.85	-0.222949	0.547894	0.924807	0	540.113	882.115	-0.716141	0.270286	0.667255	0
Leryth_001298		99.8316	109.092	-0.140451	0.706109	1	0	366.303	366.294	0.0339863	0.927404	1	0	142.992	371.342	-1.39001	0.035395	0.178885	0
Leryth_001299		563.454	593.448	-0.0820418	0.821274	1	0	539.837	706.866	-0.357191	0.327593	0.749078	0	298.018	1047.87	-1.82275	0.00525325	0.0408371	-1
Leryth_001300		669.545	895.963	-0.423907	0.295809	0.820528	0	253.393	360.759	-0.486037	0.239169	0.641014	0	370.221	175.712	1.07112	0.13959	0.45974	0
Leryth_001301		887.949	1558.84	-0.817592	0.0400758	0.263539	0	1646.76	2622.06	-0.636922	0.109051	0.391631	0	3079.28	4185.07	-0.453102	0.513146	0.891373	0
Leryth_001302		147.851	205.64	-0.479715	0.257159	0.779905	0	348.525	419.987	-0.243383	0.566411	0.936716	0	282.444	261.078	0.107011	0.886097	1	0
Leryth_001303		0	0.17103	-1.87276	1	1	0	1.26785	1.20583	-0.0561214	1	1	0	1.41576	759.757	-8.81445	1.26868e-07	4.1719e-06	-1
Leryth_001304		838.966	938.861	-0.168069	0.644275	1	0	967.407	1592.22	-0.687726	0.0603322	0.260956	0	581.878	407.622	0.505904	0.42823	0.82226	0
Leryth_001305		1.83846	1.38098	0.589126	0.56892	0.999774	0	5.72025	18.804	-1.62689	0.0476708	0.218174	0	9.20245	36.2805	-2.00169	0.148335	0.477474	0
Leryth_001306		75.7621	90.9951	-0.270082	0.529395	0.983512	0	95.3317	169.32	-0.802977	0.0642263	0.272397	0	53.7989	713.517	-3.73854	6.79117e-06	0.000142404	-1
Leryth_001307		60.1533	82.1288	-0.458071	0.222721	0.730975	0	306.525	315.267	-0.0138081	0.971366	1	0	129.542	437.501	-1.7669	0.00822961	0.05848	-1
Leryth_001308		1.39464	2.79175	-1.02023	0.36433	0.88538	0	82.2636	82.9257	0.0111214	1	1	0	2.12364	18.496	-2.93014	0.06533	0.277592	0
Leryth_001309		0.955289	5.18272	-2.09142	0.0626392	0.353506	0	213.012	139.287	0.636515	0.346759	0.772865	0	0	14.2277	-6.39464	0.0366986	0.183566	0
Leryth_001310		125.238	112.403	0.149614	0.689881	1	0	1498.8	2340.37	-0.609343	0.0976475	0.366314	0	6324.2	4838.83	0.381001	0.551278	0.918194	0
Leryth_001311		1529.34	3831.14	-1.30812	0.000539792	0.00946463	-1	7850.67	12864.2	-0.699227	0.061116	0.26332	0	1339.31	4099.7	-1.60051	0.016325	0.100387	0
Leryth_001312		32.6324	23.8477	0.440497	0.47692	0.964633	0	28.9553	41.5593	-0.517878	0.426698	0.860379	0	41.0571	86.0773	-1.08976	0.3185	0.720954	0
Leryth_001313		7.50974	26.7135	-1.83279	0.000281962	0.0055356	-1	130.132	155.962	-0.229987	0.627493	0.971393	0	258.376	123.069	1.05695	0.204072	0.573566	0
Leryth_001314		0	2.15188	-1.90928	1	1	0	13.5431	0	3.14594	0.302537	0.722238	0	9.91033	10.6707	-0.102473	1	1	0
Leryth_001315		260.123	265.981	-0.0280104	0.959789	1	0	59.0635	66.3502	-0.15349	0.79013	1	0	127.418	230.488	-0.857231	0.367439	0.770133	0
Leryth_001316		50.1185	48.5138	0.0436796	0.94833	1	0	139.681	149.828	-0.0731482	0.908135	1	0	66.5408	74.6952	-0.168159	0.871124	1	0
Leryth_001317		0.191058	0.68412	-2.32454	0.0819573	0.41802	0	13.9757	1.89128	2.68851	0.00284282	0.0227762	1	1.41576	51.931	-5.34008	0.0010821	0.0112096	-1
Leryth_001318		253.111	421.014	-0.719983	0.195267	0.684322	0	9.11487	0	5.00993	0.00265482	0.0215503	1	8.49457	0	5.96979	0.0436158	0.208102	0
Leryth_001319		1575.99	2708.6	-0.779517	0.0323774	0.227224	0	2047.28	1862.83	0.164388	0.653048	0.983278	0	908.919	992.379	-0.126391	0.842756	1	0
Leryth_001320		881.528	1563.09	-0.83227	0.0269131	0.199588	0	1553.83	1044.36	0.607467	0.106046	0.385788	0	344.03	425.407	-0.318719	0.62828	0.954749	0
Leryth_001321		180.84	248.445	-0.459051	0.368527	0.888753	0	74.4822	51.6824	0.544521	0.329407	0.751191	0	299.433	244.004	0.289733	0.748907	1	0
Leryth_001322		131.093	126.894	0.0424687	0.94185	1	0	130.477	103.694	0.3583	0.522566	0.918238	0	136.621	119.512	0.188826	0.847173	1	0
Leryth_001323		146.682	369.245	-1.3292	0.00464023	0.0532858	-1	72.9555	123.027	-0.728768	0.136764	0.457604	0	1150.31	433.232	1.4055	0.0875998	0.339582	0
Leryth_001324		17.0292	14.3893	0.208111	1	1	0	10.0101	4.82334	0.724528	1	1	0	47.428	5.69106	2.91783	0.194578	0.559423	0
Leryth_001325		10.2806	71.7813	-2.81202	1.49216e-08	9.33731e-07	-1	318.534	301.71	0.115822	0.800105	1	0	13.4497	9.95936	0.43357	0.651199	0.968163	0
Leryth_001326		482.749	344.551	0.477332	0.199976	0.691905	0	404.631	416.369	-0.00937185	0.98066	1	0	184.049	403.354	-1.14683	0.0814457	0.323878	0
Leryth_001327		10.8246	9.68474	0.149128	0.85354	1	0	3.46079	0	4.6662	0.0142742	0.0852608	1	10.6182	298.781	-4.76502	0.000605964	0.00693843	-1
Leryth_001328		149.836	191.158	-0.358831	0.373298	0.892855	0	152.321	191.07	-0.304422	0.45534	0.877536	0	612.317	558.436	0.122348	0.862297	1	0
Leryth_001329		522.912	485.482	0.0995556	0.783962	1	0	459.19	441.725	0.0837982	0.818854	1	0	515.337	466.667	0.131112	0.836937	1	0
Leryth_001330		800.221	2283.1	-1.51863	5.34185e-05	0.00138394	-1	502.916	785.242	-0.62689	0.0914117	0.349318	0	1150.31	104.573	3.45329	1.17801e-06	3.02647e-05	1
Leryth_001331		2.479	6.94235	-1.44352	0.0212776	0.169153	0	144.927	230.168	-0.631651	0.205665	0.586487	0	75.0353	606.098	-3.01595	0.00113806	0.0117105	-1
Leryth_001332		0	0	0	1	1	0	3.53299	0	1.84823	1	1	0	0	254.675	-8.98904	0.00138969	0.0137683	-1
Leryth_001333		294.68	289.847	0.0163848	0.965414	1	0	341.486	309.171	0.175971	0.638977	0.977556	0	155.026	243.293	-0.660791	0.312834	0.714399	0
Leryth_001334		1392.18	844.62	0.712599	0.0549048	0.323304	0	626.016	344.349	0.894897	0.0168192	0.0971952	1	180.51	202.033	-0.172699	0.792499	1	0
Leryth_001335		553.055	1012.28	-0.806984	0.14773	0.592052	0	1137.39	2572.46	-1.16936	0.0366838	0.179762	0	41.0571	463.822	-3.44736	0.00376494	0.0313181	-1
Leryth_001336		6523.16	7812.98	-0.261407	0.503489	0.980909	0	2117.29	2200	-0.0265304	0.9463	1	0	1093.68	769.005	0.50605	0.46295	0.848885	0
Leryth_001337		98.7143	115.993	-0.240386	0.634937	1	0	86.2464	73.7898	0.283864	0.589165	0.951652	0	21.2364	49.7968	-1.24723	0.18116	0.537593	0
Leryth_001338		99.549	20.9206	2.24714	0.000165742	0.0035479	1	2.31331	1.29211	0.889385	0.363108	0.792202	0	61.5856	112.399	-0.874433	0.390343	0.78591	0
Leryth_001341		68.9625	55.1661	0.313838	0.517144	0.983512	0	116.523	176.487	-0.574159	0.238293	0.639532	0	64.4171	108.842	-0.768473	0.368728	0.771266	0
Leryth_001342		1.22892	1.55201	-0.086716	1	1	0	3.13637	0	3.467	0.177411	0.537276	0	6.37092	20.6301	-1.66841	0.357478	0.761012	0
Leryth_001343		110.944	163.605	-0.564219	0.272591	0.799714	0	42.5639	121.479	-1.49383	0.00597086	0.0422564	-1	525.955	216.972	1.27115	0.1621	0.503198	0
Leryth_001344		1203.68	1124.26	0.0900946	0.819747	1	0	1586.86	1431.56	0.178099	0.652655	0.983276	0	730.533	926.932	-0.355594	0.607688	0.942629	0
Leryth_001345		4.39433	0	2.6254	0.532739	0.983512	0	0	0	0	1	1	0	293.063	323.679	-0.108586	0.948595	1	0
Leryth_001346		206.976	80.8952	1.34468	0.000668872	0.0112579	1	1242.53	1026.69	0.306299	0.429598	0.862631	0	1214.72	2967.89	-1.3018	0.0581364	0.255204	0
Leryth_001347		299.865	295.757	0.011836	0.974421	1	0	259.56	311.877	-0.2343	0.521279	0.918238	0	143.7	389.127	-1.44891	0.0248997	0.137719	0
Leryth_001348		351.578	981.97	-1.47672	0.003915	0.0468398	-1	61.9936	69.4944	-0.0908911	0.878277	1	0	2.83152	5.69106	-1.06096	0.749329	1	0
Leryth_001349		18.1242	13.7664	0.399381	0.61495	1	0	564.36	372.059	0.603666	0.291343	0.71949	0	553.563	219.106	1.34962	0.181365	0.537944	0
Leryth_001350		553.053	435.012	0.3395	0.350378	0.871906	0	1153.48	1251.49	-0.0906251	0.803741	1	0	242.803	543.497	-1.1725	0.0690431	0.289422	0
Leryth_001351		1319.45	1838.79	-0.487323	0.229152	0.739674	0	2267.33	921.1	1.32002	0.00134137	0.012061	1	7392.4	2182.52	1.74875	0.0161692	0.0996057	1
Leryth_001352		297.495	273.724	0.112302	0.77251	1	0	179.807	152.857	0.26672	0.498692	0.913871	0	296.602	258.943	0.185361	0.786178	1	0
Leryth_001353		356.411	285.065	0.315287	0.394989	0.91185	0	424.165	379.582	0.191663	0.607079	0.96055	0	194.667	194.208	-0.0076262	0.992372	1	0
Leryth_001354		28.0751	28.656	-0.0505193	0.916161	1	0	160.352	109.948	0.558934	0.227222	0.620352	0	83.5299	182.825	-1.14389	0.158746	0.497356	0
Leryth_001355		59.4062	114.678	-0.959322	0.0242889	0.185262	0	146.262	144.401	0.0528014	0.903665	1	0	157.149	201.321	-0.37247	0.615174	0.9462	0
Leryth_001356		568.246	636.895	-0.14996	0.756942	1	0	743.005	793.339	-0.0850017	0.866753	1	0	714.251	562.704	0.360565	0.670677	0.97924	0
Leryth_001357		4621.93	1500.11	1.61947	5.5031e-05	0.00141121	1	4422.17	1494.33	1.60062	6.81111e-05	0.000885604	1	1211.89	608.232	0.986992	0.154589	0.488921	0
Leryth_001359		2.74188	0	2.61808	0.534252	0.983512	0	5.4795	7.25751	-0.124804	1	1	0	8.49457	66.87	-2.83791	0.152889	0.485995	0
Leryth_001360		82.1804	176.983	-1.11098	0.0301407	0.216739	0	16.9979	77.7814	-2.15751	9.6819e-05	0.00121335	-1	50.2595	126.626	-1.33637	0.142942	0.467157	0
Leryth_001361		908.234	822.548	0.13826	0.713584	1	0	467.029	411.179	0.207967	0.586717	0.950471	0	272.534	302.338	-0.156978	0.813934	1	0
Leryth_001362		0.70224	0.776004	-0.0661969	1	1	0	4.3622	3.79756	0.286802	1	1	0	4.95516	54.0651	-3.46826	0.0576732	0.253691	0
Leryth_001363		156.531	195.252	-0.322538	0.416082	0.929333	0	298.112	404.241	-0.412431	0.299236	0.722238	0	514.629	228.354	1.16057	0.0971718	0.363278	0
Leryth_001364		5.59854	2.22339	1.13092	0.478708	0.965996	0	4.12182	0	2.63713	0.534773	0.918238	0	0	2.84553	-3.21933	1	1	0
Leryth_001365		16.7007	31.886	-0.932379	0.0363773	0.245595	0	170.195	326.667	-0.921042	0.0332841	0.166487	0	107.598	25.6098	2.04808	0.00977242	0.0669719	1
Leryth_001366		36.9312	43.3713	-0.227711	0.71727	1	0	55.2731	62.4159	-0.158678	0.803178	1	0	10.6182	73.2725	-2.77506	0.0175307	0.106316	0
Leryth_001367		441.74	349.019	0.335315	0.386235	0.903606	0	437.322	607.092	-0.442058	0.256492	0.6701	0	124.587	483.74	-1.96376	0.00526103	0.0408748	-1
Leryth_001368		10.6961	5.4176	0.958159	0.200763	0.692549	0	4.31403	48.171	-3.47688	2.477e-05	0.00035969	-1	9.20245	6.40245	0.472629	0.801249	1	0
Leryth_001369		0	0	0	1	1	0	0	5.4375	-3.20576	0.300913	0.722238	0	45.3043	16.3618	1.46039	0.383232	0.784374	0
Leryth_001370		48.1044	55.1254	-0.180197	0.806443	1	0	17.7491	24.2817	-0.423117	0.63523	0.97558	0	500.471	156.504	1.68658	0.158513	0.49713	0
Leryth_001371		419.71	450.725	-0.104689	0.82197	1	0	251.911	188.624	0.440802	0.359006	0.787143	0	260.5	267.48	-0.0407671	0.969259	1	0
Leryth_001372		27.5268	30.9236	-0.166505	0.779268	1	0	26.8588	30.1414	-0.179826	0.791256	1	0	98.3954	215.549	-1.14322	0.266697	0.663774	0
Leryth_001373		343.592	364.517	-0.0926809	0.803997	1	0	360.762	443.79	-0.264716	0.481957	0.900155	0	245.635	1639.03	-2.75012	7.11291e-05	0.00110632	-1
Leryth_001374		747.592	564.619	0.398621	0.292077	0.817528	0	449.704	367.77	0.316841	0.408075	0.840559	0	254.129	323.679	-0.355893	0.594769	0.932706	0
Leryth_001375		135.279	126.826	0.0876911	0.85502	1	0	216.616	185.469	0.253339	0.598053	0.956194	0	193.959	165.041	0.225977	0.787374	1	0
Leryth_001376		255.692	538.486	-1.07902	0.00474486	0.054084	-1	370.601	473.434	-0.317415	0.404882	0.837906	0	537.989	744.818	-0.478667	0.469615	0.854938	0
Leryth_001377		2752.86	3147.33	-0.198962	0.612076	1	0	2103.27	2085.43	0.0404069	0.918595	1	0	1310.99	1097.66	0.247583	0.719047	1	0
Leryth_001378		3349.59	2481.68	0.425142	0.311755	0.830096	0	1723.11	729.689	1.27384	0.00282688	0.0226551	1	459.414	682.216	-0.584194	0.428661	0.822656	0
Leryth_001379		734.295	530.718	0.462006	0.208272	0.705151	0	679.331	431.887	0.679959	0.0664154	0.278966	0	471.448	736.281	-0.650544	0.31225	0.713415	0
Leryth_001380		8.33658	25.7733	-1.62283	0.000425948	0.00777846	-1	620.301	676.197	-0.100624	0.808507	1	0	65.125	527.846	-3.03275	0.000105399	0.00154919	-1
Leryth_001381		3093.2	4462.96	-0.539008	0.238967	0.754231	0	26520.1	24148.5	0.166914	0.714635	1	0	351.817	4074.09	-3.54771	5.90907e-05	0.000938712	-1
Leryth_001382		7.3515	5.71196	0.353713	0.70327	1	0	3.35876	0	4.0407	0.0677633	0.283271	0	2.83152	4.2683	-0.676432	0.865648	1	0
Leryth_001383		219.12	243.254	-0.156408	0.731504	1	0	182.559	235.388	-0.334636	0.471792	0.892674	0	55.9226	46.9513	0.243682	0.778051	1	0
Leryth_001384		0.35112	0.34206	-0.019818	1	1	0	1.17766	0.602917	1.23338	0.672238	0.985521	0	2.83152	0.711383	2.08614	0.435167	0.82669	0
Leryth_001385		185.837	146.066	0.345121	0.534764	0.983512	0	57.0036	46.4765	0.313649	0.626381	0.970861	0	76.4511	81.809	-0.094821	0.932625	1	0
Leryth_001386		589.402	497.19	0.235959	0.562771	0.996009	0	1379.15	1382.11	0.0293027	0.942796	1	0	857.243	1188.01	-0.484789	0.497339	0.87873	0
Leryth_001387		145.875	126.697	0.195598	0.616588	1	0	163.096	157.195	0.0826986	0.835065	1	0	114.677	357.114	-1.65351	0.0180592	0.108735	0
Leryth_001388		191.366	281.831	-0.566762	0.131227	0.554704	0	247.114	255.309	-0.018661	0.961874	1	0	213.072	287.399	-0.446188	0.497269	0.878719	0
Leryth_001389		28.7432	53.5544	-0.909337	0.150826	0.597633	0	86.4076	159.89	-0.872079	0.16242	0.511989	0	274.658	24.187	3.49479	0.00335349	0.0285423	1
Leryth_001390		84.9823	87.4093	-0.0461504	0.928321	1	0	51.8057	55.9355	-0.0730532	0.897947	1	0	68.6644	76.118	-0.160087	0.861838	1	0
Leryth_001391		103.633	75.2851	0.450616	0.235641	0.749744	0	211.689	198.817	0.124747	0.743327	1	0	98.3954	136.586	-0.493234	0.458481	0.845582	0
Leryth_001392		11.4919	13.3104	-0.194021	0.768285	1	0	32.3207	95.4421	-1.53578	0.0180365	0.102879	0	43.8886	30.5895	0.518124	0.660818	0.973251	0
Leryth_001393		63.4388	58.8216	0.111784	0.861511	1	0	196.616	168.439	0.240055	0.702662	1	0	33.9783	46.2399	-0.460391	0.704972	0.995141	0
Leryth_001394		104.91	63.2723	0.723325	0.223912	0.732271	0	75.9925	9.85673	2.95534	2.20345e-05	0.000323527	1	210.24	1.42277	7.1158	1.61851e-06	4.02754e-05	1
Leryth_001395		63.5719	115.527	-0.864378	0.118599	0.523599	0	31.6109	86.8402	-1.45199	0.0137198	0.0826884	-1	57.3383	473.07	-3.05206	0.00346045	0.0292194	-1
Leryth_001396		1095.21	820.171	0.409777	0.314702	0.833464	0	1699.89	1698.2	0.0329936	0.935574	1	0	1418.59	917.684	0.615014	0.389432	0.785487	0
Leryth_001397		947.961	857.188	0.137583	0.729674	1	0	1422.88	1969.46	-0.434398	0.276154	0.699801	0	334.12	1037.91	-1.64928	0.0209305	0.121181	0
Leryth_001398		8.03613	8.67988	-0.118493	0.873359	1	0	7.34837	35.8978	-2.39845	0.000608346	0.00605964	-1	42.4728	32.7236	0.380798	0.739809	1	0
Leryth_001399		423.852	407.95	0.0497138	0.891284	1	0	577.751	770.961	-0.38792	0.286368	0.713629	0	316.423	398.374	-0.342885	0.59007	0.931826	0
Leryth_001400		2.00956	2.05064	-0.168363	1	1	0	9.4813	0.602917	3.18548	0.0304213	0.155021	0	2.83152	14.939	-2.28254	0.224912	0.605842	0
Leryth_001401		1207.28	1272.67	-0.0824934	0.821059	1	0	651.788	559.639	0.250571	0.495669	0.912137	0	1035.63	423.273	1.28184	0.0477473	0.222173	0
Leryth_001402		19.7418	24.7011	-0.326267	0.586718	1	0	32.428	30.6908	0.104136	0.875755	1	0	46.0122	204.878	-2.17139	0.0419048	0.202025	0
Leryth_001403		10.8612	12.4774	-0.21269	0.746626	1	0	11.8848	11.2051	0.0437067	0.977676	1	0	7.78669	39.1261	-2.34419	0.0510057	0.232714	0
Leryth_001404		87.0986	105.227	-0.213066	0.849313	1	0	261.211	69.3143	1.83844	0.0366723	0.179737	0	82.822	76.8294	0.130767	0.934115	1	0
Leryth_001405		37.6459	52.3872	-0.476955	0.274239	0.801123	0	20.6574	38.4285	-0.837898	0.0828497	0.325586	0	1451.15	1170.94	0.300239	0.685454	0.985226	0
Leryth_001406		427.837	339.084	0.332478	0.462792	0.95495	0	4.46423	3.70378	0.395182	0.739929	1	0	4.95516	2.84553	0.618048	0.615178	0.9462	0
Leryth_001407		2204.46	1961.43	0.171544	0.665451	1	0	923.567	530.279	0.820353	0.0443746	0.206984	0	1072.44	1140.35	-0.0791127	0.912369	1	0
Leryth_001408		31.0531	37.0237	-0.265845	0.604899	1	0	221.215	27.1108	3.0689	2.07189e-08	5.38788e-07	1	133.789	325.102	-1.28988	0.143031	0.467292	0
Leryth_001409		236.294	271.302	-0.204324	0.603181	1	0	370.278	413.744	-0.13234	0.738387	1	0	310.76	330.793	-0.098518	0.887954	1	0
Leryth_001410		488.726	839.676	-0.776745	0.0444723	0.282497	0	233.913	16.9792	3.75198	1.08489e-13	5.75031e-12	1	10558	2286.39	2.2108	0.00150287	0.0146815	1
Leryth_001411		373.464	255.103	0.544158	0.188028	0.670212	0	251.281	130.552	0.966188	0.0228572	0.124143	0	977.583	381.301	1.35127	0.065061	0.276729	0
Leryth_001412		10844.1	11017.4	-0.017751	0.963815	1	0	1411.44	1528.7	-0.0964398	0.806244	1	0	7430.62	1527.34	2.2854	0.00141983	0.0139918	1
Leryth_001413		20.3113	22.9926	-0.188284	0.717029	1	0	50.8122	193.397	-1.89023	0.000266048	0.00295833	-1	274.658	177.134	0.621927	0.47973	0.863545	0
Leryth_001414		2749.12	2736.95	-0.00165151	0.99697	1	0	4938.61	5985.66	-0.246328	0.563885	0.93452	0	2331.76	1634.05	0.501161	0.503447	0.883239	0
Leryth_001415		3387.17	3610.14	-0.0825471	0.820212	1	0	4171.2	5390.96	-0.349714	0.336611	0.759807	0	2466.26	1631.2	0.608039	0.341111	0.745338	0
Leryth_001416		40245.5	25129.6	0.674061	0.138861	0.572601	0	17242.4	8334.45	1.07385	0.0192021	0.108038	0	8411.04	5481.92	0.607835	0.446264	0.835992	0
Leryth_001417		1100.66	829.762	0.400781	0.278592	0.805383	0	200.36	123.007	0.723537	0.0575418	0.251477	0	216.611	31.3009	2.78523	8.46349e-05	0.00128416	1
Leryth_001418		563.879	566.263	-0.0134392	0.970869	1	0	679.584	548.113	0.339708	0.35248	0.779301	0	1105.71	589.025	0.896659	0.160925	0.501149	0
Leryth_001419		172.931	217.824	-0.339016	0.391065	0.908661	0	242.951	192.856	0.361933	0.364799	0.794466	0	231.477	255.387	-0.156074	0.822692	1	0
Leryth_001420		64.1134	47.2942	0.454917	0.403588	0.918177	0	40.9352	3.62125	3.2635	3.14577e-05	0.000445828	1	2440.06	3.55692	9.39985	1.40391e-11	1.05755e-09	1
Leryth_001421		289.543	421.074	-0.533223	0.306384	0.826836	0	98.5372	34.5511	1.53688	0.0081853	0.0545624	1	260.5	94.6139	1.46328	0.121876	0.421842	0
Leryth_001422		5591.42	6837.03	-0.297464	0.499598	0.978177	0	13440.1	15617.3	-0.184652	0.675025	0.986661	0	5740.91	5489.03	0.0544791	0.943792	1	0
Leryth_001423		36404	56444.6	-0.523382	0.151936	0.599545	0	471.696	163.809	1.38951	0.00870781	0.0572419	1	1332.23	189.939	2.81529	0.000192755	0.00261034	1
Leryth_001424		264.719	254.207	0.0559329	0.911102	1	0	50.1535	61.8195	-0.266724	0.608494	0.961746	0	382.255	139.431	1.44792	0.10175	0.374293	0
Leryth_001425		3128.32	608.722	2.38054	1.59215e-06	6.43892e-05	1	41.1095	3.62875	3.33154	0.000437625	0.00456583	1	191.836	16.3618	3.56035	0.000780515	0.0085318	1
Leryth_001426		2643.94	1462.07	0.860403	0.0434027	0.277739	0	879.758	57.2414	3.9594	1.07096e-14	6.56819e-13	1	254.837	0	10.0565	3.18353e-09	1.51114e-07	1
Leryth_001427		1950.51	923.707	1.07187	0.00338965	0.0417249	1	842.479	319.966	1.42083	0.000141863	0.00170384	1	1575.74	280.285	2.48506	0.000204151	0.00274189	1
Leryth_001428		418.524	258.594	0.690427	0.130809	0.553526	0	170.386	148.665	0.221254	0.642927	0.979997	0	319.254	322.257	-0.0208126	0.983687	1	0
Leryth_001429		511.928	418.585	0.283865	0.434122	0.94084	0	786.766	730.197	0.138305	0.704102	1	0	305.096	321.545	-0.0876689	0.891957	1	0
Leryth_001430		109.489	185.959	-0.773669	0.0349702	0.23942	0	408.745	187.212	1.14493	0.00205945	0.0173949	1	5026.66	1274.09	1.9694	0.0025993	0.0231688	1
Leryth_001431		0	0	0	1	1	0	166.568	150.252	0.149741	0.872703	1	0	0	10.6707	-4.28417	0.581561	0.931826	0
Leryth_001432		8.35563	0.820255	3.42077	0.00424467	0.0496274	1	12.4316	3.10086	1.62302	0.181013	0.540632	0	31.8546	36.2805	-0.199536	0.93985	1	0
Leryth_001433		7.53598	5.09767	0.499785	0.656983	1	0	354.988	289.693	0.290161	0.661129	0.985521	0	11.3261	7.11383	0.627596	0.815714	1	0
Leryth_001434		1657.99	1234.15	0.43688	0.296679	0.820973	0	1198.49	902.749	0.416251	0.328655	0.750464	0	2361.49	1323.17	0.851534	0.248004	0.638951	0
Leryth_001435		6.77924	0	4.34015	0.0452717	0.285841	0	4.18182	0	2.6027	0.534284	0.918238	0	11.3261	27.7439	-1.25191	0.587661	0.931826	0
Leryth_001436		1.48197	0.51309	1.25518	0.67252	1	0	0	0	0	1	1	0	1.41576	11.3821	-2.54652	0.348927	0.752369	0
Leryth_001437		0	0	0	1	1	0	6.84938	0	1.8084	1	1	0	0	0	0	1	1	0
Leryth_001438		4.77596	0	1.89501	1	1	0	0	9.64667	-1.91251	1	1	0	0	0	0	1	1	0
Leryth_001439		3.15682	0	2.66626	0.533617	0.983512	0	7.60711	13.7406	-0.905947	0.740315	1	0	37.5177	114.533	-1.56909	0.356886	0.760557	0
Leryth_001440		3351.09	3226.21	0.0841445	0.822454	1	0	9302.74	11008.1	-0.249406	0.504307	0.917105	0	59426.6	24236.8	1.32935	0.0437442	0.208607	0
Leryth_001441		677.832	576.85	0.226433	0.531582	0.983512	0	519.916	563.665	-0.0841298	0.818143	1	0	248.466	215.549	0.19365	0.763303	1	0
Leryth_001442		8.92286	13.4483	-0.555435	0.441021	0.944014	0	6.68735	124.658	-4.14419	1.54839e-07	3.46152e-06	-1	2.83152	113.11	-5.23396	0.000477882	0.00568068	-1
Leryth_001443		463.48	468.147	-0.0125324	0.979794	1	0	1.17766	0.602917	0.718761	1	1	0	9.91033	1.42277	2.72618	0.0498451	0.228835	0
Leryth_001444		0	0.934264	-3.92202	0.109026	0.499967	0	2.44551	0.685445	1.91689	0.308493	0.726983	0	0	8.5366	-6.76919	0.0401325	0.195762	0
Leryth_001445		37169	21109.2	0.883921	0.0229607	0.17864	0	17339.2	17904.1	-0.0697597	0.8614	1	0	3117.51	2625.71	0.234371	0.745057	1	0
Leryth_001446		27.9766	20.012	0.481613	0.52765	0.983512	0	6.99377	17.7793	-1.26896	0.17259	0.529421	0	8.49457	23.4756	-1.51048	0.334305	0.738127	0
Leryth_001447		451.357	420.01	0.0975273	0.79281	1	0	931.627	887.249	0.100937	0.786146	1	0	781.5	727.745	0.0906886	0.889146	1	0
Leryth_001448		2120.31	2608.9	-0.308633	0.476307	0.964633	0	3765.13	4684.84	-0.287308	0.507348	0.918238	0	7325.85	2855.49	1.34612	0.0809153	0.322463	0
Leryth_001449		74.9166	128.509	-0.648631	0.433804	0.940667	0	11209.5	9699.02	0.199912	0.720649	1	0	60.8777	108.13	-0.819068	0.800573	1	0
Leryth_001450		14.9063	4.96153	1.57002	0.0375262	0.251131	0	28.8726	25.9612	0.167826	0.833398	1	0	7.0788	7.82521	-0.222128	1	1	0
Leryth_001451		336.112	413.052	-0.300179	0.474111	0.963141	0	434.24	504.282	-0.190663	0.65517	0.984708	0	286.692	296.647	-0.0544872	0.943112	1	0
Leryth_001452		782.761	1233.95	-0.664504	0.07624	0.399669	0	653.951	573.006	0.219618	0.558156	0.931361	0	665.408	496.545	0.410242	0.530878	0.904268	0
Leryth_001453		67.1075	57.5111	0.216731	0.712767	1	0	48.9224	33.6454	0.577017	0.350176	0.77695	0	105.474	74.6952	0.486073	0.63976	0.961339	0
Leryth_001454		694.334	2115.82	-1.61085	1.8359e-05	0.000560496	-1	77.3453	104.305	-0.383518	0.30888	0.727379	0	1387.45	497.257	1.46859	0.02488	0.137637	0
Leryth_001455		2.68081	6.5008	-1.30392	0.13208	0.556526	0	4.39239	3.79006	-0.00318184	1	1	0	0	11.3821	-7.58655	0.00902627	0.0628687	-1
Leryth_001456		17.9811	11.4512	0.62946	0.339869	0.861041	0	98.7046	286.653	-1.5185	0.0128964	0.0788489	-1	50.2595	13.5163	1.90651	0.105255	0.383111	0
Leryth_001457		236.428	284.806	-0.275531	0.492285	0.974612	0	347.913	435.225	-0.288035	0.47548	0.895252	0	99.8111	201.321	-1.02265	0.153756	0.487786	0
Leryth_001458		0	0.239097	-2.71244	0.533771	0.983512	0	1.17766	1.28836	0.427267	1	1	0	4.95516	13.5163	-1.48623	0.391354	0.786881	0
Leryth_001459		286.69	75.5097	1.9242	5.85783e-06	0.000202475	1	437.568	18.835	4.56166	1.16812e-20	1.7133e-18	1	75.0353	112.399	-0.58841	0.41807	0.813876	0
Leryth_001460		0.382116	0	1.84883	1	1	0	16.7029	11.0626	0.67394	0.589349	0.951672	0	102.643	364.228	-1.81257	0.170463	0.519079	0
Leryth_001461		53.2048	35.3059	0.616509	0.60857	1	0	37.4763	50.8838	-0.39596	1	1	0	346.861	421.139	-0.268405	0.887999	1	0
Leryth_001462		4409.7	3536.28	0.318271	0.380522	0.898428	0	1397.01	1012.85	0.485809	0.185938	0.5498	0	1347.8	1339.53	0.011214	0.987455	1	0
Leryth_001463		917.271	630.827	0.562939	0.236438	0.750264	0	410.899	1926.28	-2.24516	6.92017e-06	0.000113713	-1	1524.77	1229.27	0.338	0.685182	0.985209	0
Leryth_001464		213.909	191.689	0.14999	0.702757	1	0	93.422	67.4005	0.503914	0.208356	0.591037	0	253.421	163.618	0.615058	0.372065	0.774103	0
Leryth_001465		22.2436	32.4611	-0.447159	0.648025	1	0	27.6507	0	4.40452	0.0442365	0.206549	0	65.125	29.1667	1.19684	0.507728	0.886485	0
Leryth_001466		21.7253	36.5324	-0.597118	0.814443	1	0	157.111	16.4507	2.88436	0.0560988	0.246531	0	14.8655	32.0122	-1.01718	1	1	0
Leryth_001467		164.313	126.337	0.376248	0.53651	0.984188	0	76.7546	42.9077	0.840038	0.201919	0.57974	0	42.4728	43.3944	-0.0142642	1	1	0
Leryth_001468		16.5893	6.40375	1.2947	0.00893942	0.0879069	1	311.424	222.042	0.532285	0.202442	0.580642	0	940.065	5272.06	-2.49249	0.000694477	0.00773467	-1
Leryth_001469		107.467	124.005	-0.214256	0.63509	1	0	365.199	119.887	1.6344	0.000419362	0.00440513	1	131.666	96.7481	0.432742	0.58885	0.931826	0
Leryth_001470		771.327	784.336	-0.024601	0.952221	1	0	479.921	573.362	-0.230577	0.576614	0.943359	0	455.167	448.171	0.0209205	0.97737	1	0
Leryth_001471		718.654	519.994	0.459207	0.21234	0.712969	0	650.214	594.175	0.162883	0.659161	0.985521	0	511.09	464.533	0.124246	0.847477	1	0
Leryth_001472		21278.3	5798.45	1.87005	3.5993e-05	0.000997762	1	150.194	1.89128	6.58254	9.10997e-25	2.77514e-22	1	1244.45	2.84553	8.66615	2.84582e-15	4.48233e-13	1
Leryth_001473		795.79	731.05	0.114566	0.779083	1	0	1.63429	0	3.79781	0.074857	0.303257	0	31.1467	0	8.89525	5.35806e-07	1.52027e-05	1
Leryth_001474		103.073	84.9502	0.269223	0.479153	0.966302	0	254.733	373.463	-0.520111	0.171384	0.527082	0	133.789	466.667	-1.81605	0.00760114	0.0550735	-1
Leryth_001475		3.26857	3.47155	0.133723	1	1	0	1.76649	1.80875	-0.0639634	1	1	0	4.95516	4.97968	-0.102473	1	1	0
Leryth_001476		86.6179	306.446	-1.82505	2.43139e-06	9.33527e-05	-1	899.948	2898.74	-1.65833	1.38574e-05	0.000213174	-1	8811.7	956.099	3.19637	5.67215e-06	0.000121984	1
Leryth_001477		5333.77	4303.47	0.338145	0.352178	0.873309	0	12046.2	4758.46	1.34088	0.000283424	0.00312025	1	4616.09	5594.32	-0.245447	0.699301	0.992487	0
Leryth_001478		189.623	239.521	-0.34341	0.363438	0.884379	0	512.932	755.036	-0.524917	0.164911	0.516203	0	211.656	236.179	-0.169644	0.801332	1	0
Leryth_001479		1.40448	2.73648	-0.791372	1	1	0	0	3.6175	-1.91248	1	1	0	0	14.2277	-4.69714	0.38869	0.785487	0
Leryth_001480		0.609542	0.6271	-0.0401149	1	1	0	5.87612	4.39298	0.596447	0.615378	0.963725	0	196.791	992.379	-2.34037	0.0255797	0.140777	0
Leryth_001481		145.92	138.352	0.0964445	0.885599	1	0	10.659	1.37089	2.82114	0.040382	0.193405	0	5.66304	37.7033	-2.65501	0.0826016	0.326645	0
Leryth_001482		0.542178	0.34206	0.480657	1	1	0	2.22312	1.28836	0.775792	0.741218	1	0	8.49457	0	6.28711	0.0650306	0.276702	0
Leryth_001483		16274.8	6586.81	1.2964	0.00298494	0.0379045	1	7294.41	1151.75	2.68836	4.27867e-09	1.23294e-07	1	8544.83	2478.46	1.77745	0.0217797	0.124929	0
Leryth_001484		9191.9	4231.25	1.13002	0.00269785	0.03498	1	5245.83	752.17	2.81329	2.34079e-12	1.07078e-10	1	4277.01	1332.42	1.68881	0.0115477	0.0756948	1
Leryth_001485		16.5226	16	0.0591871	0.912456	1	0	34.465	44.8897	-0.351809	0.510911	0.918238	0	3782.91	1015.85	1.8931	0.0164476	0.101074	0
Leryth_001486		1161.94	1408.37	-0.256647	0.544963	0.988672	0	1828.88	2155.55	-0.226673	0.595149	0.954779	0	587.541	776.119	-0.379657	0.616827	0.947736	0
Leryth_001487		469.315	593.55	-0.340596	0.375434	0.895381	0	1140.39	1271.44	-0.125916	0.744077	1	0	411.279	616.769	-0.588164	0.383516	0.784489	0
Leryth_001488		12.5149	17.7205	-0.507021	0.358409	0.878389	0	35.9973	65.7054	-0.838919	0.128902	0.439086	0	35.394	59.7562	-0.768234	0.428107	0.822164	0
Leryth_001489		262.763	201.43	0.375693	0.301214	0.823963	0	364.571	209.247	0.832326	0.0231704	0.125451	0	460.83	530.692	-0.217498	0.731622	1	0
Leryth_001490		869.034	838.365	0.0453772	0.900734	1	0	601.772	549.744	0.164169	0.653929	0.983804	0	970.504	685.062	0.492054	0.438978	0.829455	0
Leryth_001491		1.50375	3.39503	-1.3307	0.0695124	0.378393	0	127.268	65.0708	0.997952	0.078632	0.314222	0	44.5965	19.2073	1.18581	0.241835	0.63148	0
Leryth_001492		1.43639	2.0651	-0.504629	1	1	0	25.1281	28.2593	-0.193975	0.923408	1	0	70.788	14.2277	2.29834	0.157798	0.49568	0
Leryth_001493		272.064	207.939	0.379976	0.347279	0.86856	0	198.981	205.374	-0.0119774	0.981795	1	0	357.48	686.485	-0.950595	0.18109	0.537518	0
Leryth_001494		32857.8	32863.8	0.00188167	0.996552	1	0	12013.9	12888.4	-0.0758888	0.860655	1	0	10061.8	13592.4	-0.430664	0.569636	0.927238	0
Leryth_001495		1190.79	1239.7	-0.0651743	0.868181	1	0	2024.54	3052.74	-0.559269	0.155318	0.496949	0	680.273	724.899	-0.102394	0.882232	1	0
Leryth_001496		162.717	182.217	-0.168842	0.718705	1	0	330.819	250.508	0.426573	0.365673	0.795606	0	285.984	205.59	0.472501	0.567145	0.926448	0
Leryth_001497		306.435	481.656	-0.652582	0.0780172	0.404911	0	1711.67	4528.14	-1.37429	0.00023273	0.0026215	-1	5241.15	677.948	2.94743	1.85463e-05	0.00034528	1
Leryth_001498		759.679	616.438	0.294496	0.417733	0.93028	0	1117.7	1107.65	0.0439496	0.904366	1	0	319.254	359.248	-0.181208	0.777294	1	0
Leryth_001499		970.242	1240.03	-0.36082	0.344705	0.865791	0	1101.8	1969.68	-0.806303	0.0358746	0.176734	0	1315.95	3822.26	-1.54783	0.0230385	0.130151	0
Leryth_001500		243.343	189.583	0.352448	0.332274	0.852582	0	432.839	506.752	-0.195168	0.592297	0.953597	0	278.905	428.964	-0.63389	0.319177	0.721689	0
Leryth_001501		640.038	596.726	0.0993904	0.796857	1	0	534.891	626.013	-0.205054	0.601604	0.958186	0	641.34	5230.09	-3.02805	2.74696e-05	0.000484405	-1
Leryth_001502		173.152	173.805	-0.0141596	0.972158	1	0	294.973	324.013	-0.105279	0.788786	1	0	113.261	263.212	-1.22788	0.0758742	0.30944	0
Leryth_001503		2366.36	1420.51	0.731489	0.0466718	0.291459	0	699.47	490.798	0.538439	0.146131	0.479678	0	738.319	405.488	0.855245	0.185897	0.545432	0
Leryth_001504		29.403	29.4712	-0.000695304	1	1	0	21.6727	18.0885	0.218791	0.743988	1	0	102.643	105.285	-0.0518614	0.964318	1	0
Leryth_001505		1.96307	1.30183	0.585613	0.784864	1	0	5.67207	0	4.04059	0.0696114	0.287457	0	0	2.84553	-4.13972	0.591001	0.931826	0
Leryth_001506		231.648	396.101	-0.778667	0.0427978	0.275458	0	239.255	207.6	0.22348	0.567421	0.937382	0	1525.48	376.322	2.00865	0.00364295	0.030464	1
Leryth_001507		18.194	22.3808	-0.299373	0.67481	1	0	10.1481	56.7233	-2.38214	0.00147869	0.013085	-1	192.543	24.187	2.97319	0.0206568	0.120021	0
Leryth_001508		332.943	507.107	-0.613045	0.11323	0.508809	0	419.067	510.614	-0.257754	0.507705	0.918238	0	411.279	187.094	1.12581	0.100502	0.371418	0
Leryth_001509		10.5644	7.99403	0.393362	0.516354	0.983512	0	13.0568	4.99964	1.20898	0.0863304	0.335271	0	304.389	123.069	1.29523	0.208211	0.580143	0
Leryth_001510		10.86	23.8861	-1.12105	0.129822	0.551516	0	5.76226	0.602917	3.52573	0.00733994	0.0501247	1	12.034	0.711383	4.32	0.0236917	0.132947	0
Leryth_001511		750.228	658.259	0.181136	0.628655	1	0	1200.56	1491.97	-0.281259	0.453264	0.877434	0	633.553	436.078	0.527469	0.422154	0.816474	0
Leryth_001512		19.4339	10.2506	0.932182	0.164926	0.627664	0	65.8775	3.01834	4.56771	4.7123e-08	1.15704e-06	1	267.579	32.7236	3.01749	0.0121375	0.0788339	1
Leryth_001513		4413.82	2792.28	0.660973	0.0687938	0.37577	0	3174.26	565.779	2.51169	8.09915e-11	2.97767e-09	1	129.542	209.858	-0.687894	0.314913	0.716431	0
Leryth_001514		5085.19	5410.53	-0.0856407	0.817717	1	0	2958.93	3244.17	-0.10765	0.772785	1	0	4357.71	2904.58	0.590608	0.364538	0.767417	0
Leryth_001515		227.302	329.388	-0.539009	0.173075	0.645302	0	78.2368	123.361	-0.632197	0.123255	0.425445	0	478.527	2304.88	-2.2774	0.00152252	0.0148456	-1
Leryth_001516		8.74878	14.1383	-0.710551	0.161105	0.618814	0	75.0356	20.2274	1.89726	0.000246391	0.00276079	1	120.34	184.96	-0.632615	0.463147	0.849021	0
Leryth_001517		416.379	280.528	0.563585	0.145798	0.587196	0	174.399	139.197	0.353759	0.367185	0.797321	0	113.261	32.7236	1.77371	0.0124521	0.0805375	1
Leryth_001518		0.68228	0	1.89513	1	1	0	0	0	0	1	1	0	0	0	0	1	1	0
Leryth_001519		0	0	0	1	1	0	0	0	0	1	1	0	0	4.97968	-3.21933	1	1	0
Leryth_001520		0	0	0	1	1	0	0	0	0	1	1	0	0	32.0122	-5.09821	0.273995	0.669461	0
Leryth_001521		200.419	263.472	-0.397949	0.394354	0.911373	0	163.922	147.381	0.187678	0.694772	0.997709	0	164.936	158.638	0.0459223	0.963638	1	0
Leryth_001522		1734	695.1	1.30725	0.00039053	0.00723655	1	48.6281	16.1973	1.62502	0.000151418	0.0018038	1	78.5747	48.374	0.685525	0.307291	0.708538	0
Leryth_001523		60.6429	7.09128	3.06586	0.000937356	0.0148652	1	17.0701	5.68509	1.64187	0.219464	0.608253	0	6.37092	4.97968	0.454142	1	1	0
Leryth_001524		530.681	450.754	0.231982	0.574449	1	0	358.407	300.363	0.281441	0.504303	0.917105	0	436.762	386.992	0.168166	0.820785	1	0
Leryth_001525		1128.98	1166.29	-0.053853	0.897899	1	0	5181.03	8391.29	-0.67253	0.109724	0.392373	0	6734.07	5868.91	0.188842	0.796675	1	0
Leryth_001526		3498.36	1256.55	1.46968	0.000339787	0.00646482	1	1618.31	275.66	2.58219	1.49493e-09	4.58925e-08	1	5232.65	1808.34	1.52164	0.0341107	0.17472	0
Leryth_001527		1346.59	1136.94	0.243314	0.502392	0.98063	0	1157.44	846.625	0.462513	0.206219	0.587372	0	4441.24	243.293	4.18578	6.23389e-09	2.77383e-07	1
Leryth_001528		58.911	95.8757	-0.709304	0.122877	0.53348	0	160.35	259.562	-0.677136	0.141251	0.468691	0	216.611	373.476	-0.793546	0.320821	0.723286	0
Leryth_001529		85.2206	385.526	-2.15802	6.05786e-06	0.000208092	-1	1674.19	569.014	1.59023	0.000635182	0.00629753	1	1.41576	1133.94	-9.26858	1.84881e-12	1.68588e-10	-1
Leryth_001530		0	0	0	1	1	0	2.71608	0	1.8785	1	1	0	0	0	0	1	1	0
Leryth_001531		325.062	431.1	-0.419173	0.321895	0.841975	0	1304.98	2737.64	-1.03757	0.0150172	0.0887051	-1	2161.87	1417.07	0.595029	0.422315	0.816672	0
Leryth_001532		694.178	616.389	0.164775	0.657778	1	0	1263.1	1567.55	-0.281393	0.44991	0.877434	0	642.755	1102.64	-0.788991	0.227034	0.608432	0
Leryth_001533		136.199	194.182	-0.518034	0.220722	0.727935	0	210.296	219.717	-0.0384253	0.930181	1	0	207.409	235.468	-0.191674	0.797452	1	0
Leryth_001534		163.527	151.241	0.104776	0.798451	1	0	133.696	237.115	-0.798417	0.0533824	0.237607	0	715.667	335.773	1.07928	0.132339	0.445429	0
Leryth_001535		94.2194	79.8852	0.23094	0.570805	0.999962	0	135.846	318.827	-1.20023	0.00342603	0.0265808	-1	1497.88	1838.21	-0.303714	0.662299	0.973735	0
Leryth_001536		31.1156	80.33	-1.37008	0.000366507	0.0068602	-1	49.9131	51.4236	-0.023402	0.968922	1	0	124.587	3691.37	-4.90374	1.27688e-10	8.23169e-09	-1
Leryth_001537		68.3887	131.041	-0.94045	0.0956255	0.460398	0	125.415	132.235	-0.0485749	0.943972	1	0	144.408	140.142	0.0359154	0.979172	1	0
Leryth_001538		219.142	343.697	-0.649046	0.184929	0.665422	0	365.265	298.735	0.315179	0.526429	0.918238	0	115.385	99.5936	0.215956	0.820986	1	0
Leryth_001539		107.297	64.2152	0.743893	0.231078	0.742778	0	0.913251	0.685445	0.668207	1	1	0	2.83152	526.423	-7.51845	1.05181e-06	2.73519e-05	-1
Leryth_001540		151.509	183.991	-0.292417	0.420651	0.932794	0	349.38	391.137	-0.131659	0.717714	1	0	292.355	436.789	-0.592598	0.350574	0.753939	0
Leryth_001541		5951.63	5518.3	0.123197	0.73445	1	0	5683.43	5468.94	0.0622445	0.865351	1	0	2240.44	5369.52	-1.23936	0.0543266	0.243372	0
Leryth_001542		586.785	604.861	-0.0455341	0.905888	1	0	804.336	1316.96	-0.684019	0.0750689	0.303776	0	436.054	510.773	-0.233742	0.727232	1	0
Leryth_001543		167.296	247.662	-0.574257	0.118295	0.522788	0	445.571	341.366	0.412023	0.263092	0.68027	0	266.163	238.313	0.147797	0.818902	1	0
Leryth_001544		3.3878	3.25123	-0.00950948	1	1	0	1.17766	2.57672	-0.46745	0.851375	1	0	1.41576	11.3821	-2.76993	0.110969	0.397592	0
Leryth_001545		282.232	289.504	-0.0421899	0.918322	1	0	322.113	318.597	0.0451004	0.91518	1	0	283.86	264.634	0.0918692	0.900641	1	0
Leryth_001546		109.699	212.821	-0.962802	0.0097064	0.0936225	-1	430.305	464.045	-0.0783024	0.833265	1	0	330.58	253.252	0.370739	0.566114	0.925855	0
Leryth_001547		0	0	0	1	1	0	5.03507	0	3.49468	0.1748	0.534058	0	165.644	0	9.57784	0.000459994	0.00548572	1
Leryth_001548		0	0	0	1	1	0	3.53299	0	1.84825	1	1	0	237.848	0	8.8126	0.00182713	0.0173044	1
Leryth_001549		89.4346	161.589	-0.856544	0.0946321	0.457036	0	35.1492	10.0068	1.8218	0.00220413	0.0183651	1	625.058	9.24798	6.07187	8.17294e-08	2.81794e-06	1
Leryth_001550		18.881	27.4598	-0.531937	0.419409	0.931382	0	26.3956	38.6846	-0.536039	0.433258	0.865235	0	110.429	43.3944	1.34909	0.247631	0.638566	0
Leryth_001551		177.328	186.869	-0.0807713	0.829161	1	0	408.534	371.409	0.166372	0.656062	0.985115	0	206.701	267.48	-0.383847	0.55575	0.920851	0
Leryth_001552		5.94016	3.60268	0.641511	0.254954	0.776657	0	47.6945	383.718	-2.95063	2.9139e-08	7.39709e-07	-1	31.8546	182.114	-2.5278	0.00600815	0.0454812	-1
Leryth_001553		17.7156	38.4574	-1.14222	0.0536852	0.31881	0	12.8879	32.1855	-1.21934	0.0495634	0.224721	0	6.37092	480.895	-6.17557	1.00328e-06	2.63123e-05	-1
Leryth_001554		1.48288	6.57822	-2.08335	0.155486	0.606053	0	9.98575	175.666	-3.91373	2.93982e-05	0.000419212	-1	0	14.939	-5.66906	0.133211	0.446955	0
Leryth_001555		311.953	266.893	0.218861	0.546075	0.988735	0	335.784	398.655	-0.215365	0.555091	0.929377	0	414.818	490.854	-0.254848	0.687713	0.985989	0
Leryth_001557		4528.46	1987.3	1.18629	0.00121886	0.0184533	1	1436.35	636.184	1.19952	0.00124511	0.0112944	1	588.249	365.651	0.68549	0.285325	0.683538	0
Leryth_001558		1489.05	1720.88	-0.213091	0.577443	1	0	2225.11	3681.75	-0.697147	0.0696628	0.287584	0	1438.41	1076.32	0.41114	0.539646	0.90997	0
Leryth_001559		24.0956	17.261	0.475233	0.508403	0.983512	0	75.0005	90.1092	-0.263866	0.69975	0.999051	0	0	10.6707	-6.65482	0.0241606	0.13476	0
Leryth_001560		358.594	403.802	-0.174234	0.693947	1	0	217.689	202.599	0.133125	0.771597	1	0	223.69	273.171	-0.291636	0.711185	0.998636	0
Leryth_001561		513.097	479	0.0937611	0.802111	1	0	185.941	180.191	0.0698312	0.857056	1	0	409.863	101.016	2.00824	0.00321162	0.0275462	1
Leryth_001562		0	0.17103	-1.86286	1	1	0	1.63429	0	3.11511	0.301442	0.722238	0	0	14.2277	-7.1531	0.0217749	0.124929	0
Leryth_001563		64.0212	51.9149	0.294126	0.621799	1	0	47.2933	55.8916	-0.193368	0.772519	1	0	59.462	82.5204	-0.486899	0.652949	0.969065	0
Leryth_001564		42.2247	63.8111	-0.582778	0.269043	0.795596	0	6.40494	7.1385	-0.126537	1	1	0	7.0788	2608.64	-8.54656	3.3193e-11	2.35934e-09	-1
Leryth_001565		161.352	188.189	-0.227907	0.649746	1	0	303.646	23.6031	3.73821	1.42618e-10	5.04276e-09	1	21.9443	243.293	-3.4786	0.000421703	0.00510036	-1
Leryth_001566		427.847	475.505	-0.15235	0.755557	1	0	228.724	293.626	-0.353339	0.486274	0.903666	0	377.3	252.541	0.585275	0.499232	0.879981	0
Leryth_001567		514.356	679.739	-0.409607	0.267075	0.793401	0	687.182	854.547	-0.284509	0.441592	0.873511	0	669.655	845.834	-0.349042	0.588372	0.931826	0
Leryth_001568		116.643	111.668	0.0544706	0.899201	1	0	105.577	99.5485	0.112418	0.798802	1	0	319.962	734.147	-1.20933	0.10508	0.382626	0
Leryth_001569		1245.31	991.716	0.33701	0.42525	0.936179	0	1072.99	1069.85	0.0190712	0.968598	1	0	261.916	429.675	-0.700263	0.359364	0.762598	0
Leryth_001570		1.05336	0	1.83952	1	1	0	25.3675	2.42667	2.82586	0.0765137	0.307967	0	19.8207	32.7236	-0.682134	0.812978	1	0
Leryth_001571		417.751	418.846	-0.00733703	0.986945	1	0	567.452	789.147	-0.448352	0.278085	0.702849	0	182.633	132.317	0.461333	0.52924	0.90339	0
Leryth_001572		1110.58	810.764	0.454029	0.291827	0.817309	0	261.374	245.264	0.11776	0.799559	1	0	404.2	272.46	0.572946	0.456264	0.843813	0
Leryth_001573		473.365	757.049	-0.68434	0.0658885	0.366009	0	1163.5	1677.92	-0.497586	0.180387	0.539253	0	1231.71	944.005	0.373589	0.564215	0.924773	0
Leryth_001574		26.0134	36.2964	-0.48439	0.454365	0.948525	0	12.4316	10.5272	0.304462	0.706525	1	0	264.039	115.955	1.18452	0.290279	0.689104	0
Leryth_001575		2257.53	690.06	1.72159	8.84043e-05	0.00212362	1	2026.96	1530.04	0.403112	0.349252	0.776143	0	567.72	577.643	-0.00293949	1	1	0
Leryth_001576		5.10348	10.3535	-1.04874	0.120455	0.528563	0	43.7538	52.2853	-0.222797	0.724387	1	0	46.7201	759.757	-4.03049	0.000507206	0.00598564	-1
Leryth_001577		217.321	232.851	-0.0703717	0.935837	1	0	48.695	58.8762	-0.352509	0.834959	1	0	559.933	432.521	0.411081	0.740007	1	0
Leryth_001578		2.14875	1.30014	0.97105	0.353075	0.873382	0	13.1405	26.5979	-1.03946	0.202218	0.580239	0	22.6522	15.6504	0.540622	0.724193	1	0
Leryth_001579		1289.31	1234.33	0.0540078	0.887897	1	0	294.502	174.682	0.777626	0.0452242	0.209838	0	626.474	337.196	0.882637	0.191092	0.553991	0
Leryth_001580		12.021	16.3684	-0.441117	0.558433	0.994026	0	8.57421	2.49795	2.01228	0.0378001	0.183996	0	0.70788	0	3.12255	1	1	0
Leryth_001581		1358.05	1052.25	0.363746	0.315826	0.834861	0	1192.6	1390.69	-0.1934	0.595682	0.955047	0	736.196	241.87	1.59922	0.0142434	0.0899206	1
Leryth_001582		593.286	262.121	1.17276	0.00142758	0.0209719	1	1118.19	1164.83	-0.030413	0.93487	1	0	1009.44	700.712	0.518671	0.414062	0.810494	0
Leryth_001583		2.94844	1.09425	1.34924	0.271875	0.799615	0	6.65717	3.02959	1.09591	0.394787	0.827329	0	18.4049	17.0732	0.112793	1	1	0
Leryth_001584		2.7428	1.30183	1.20562	0.37135	0.891084	0	1.76649	1.21333	0.740948	1	1	0	4.95516	19.9187	-1.88253	0.308143	0.709295	0
Leryth_001585		71.2379	58.3128	0.278959	0.652624	1	0	55.537	42.7164	0.430219	0.508159	0.918238	0	50.2595	7.82521	2.65161	0.0334114	0.172165	0
Leryth_001586		3300	1400.4	1.23485	0.000888965	0.0142199	1	1313.59	738.218	0.849217	0.0228779	0.124206	0	695.139	439.635	0.662525	0.309324	0.710361	0
Leryth_001587		0	0	1.83952	1	1	0	1.76649	0	4.75639	0.0143738	0.0856959	1	0	4.97968	-3.85133	0.0745081	0.305538	0
Leryth_001588		41.8433	48.5769	-0.222516	0.599795	1	0	62.3509	80.7698	-0.328248	0.443133	0.874273	0	88.4851	98.1709	-0.158954	0.832679	1	0
Leryth_001589		100.547	86.0795	0.21677	0.6826	1	0	68.2454	60.022	0.208151	0.70795	1	0	0	0	0	1	1	0
Leryth_001590		617.873	1019.9	-0.724737	0.0744745	0.395121	0	58.6908	50.1175	0.251664	0.594022	0.954086	0	53.091	29.8781	0.802212	0.303098	0.703937	0
Leryth_001591		1.43548	2.5765	-0.768421	0.52226	0.983512	0	2.41533	0	3.43959	0.177603	0.537481	0	0.70788	6.40245	-2.54652	0.34467	0.748979	0
Leryth_001592		64.8043	81.5651	-0.336362	0.491807	0.974612	0	26.0046	50.7054	-0.969302	0.056648	0.248314	0	104.058	279.574	-1.43284	0.0988387	0.367329	0
Leryth_001593		0.785102	0.604974	0.487182	0.727212	1	0	0.588831	0	3.11508	0.301607	0.722238	0	0.70788	0	4.03725	0.590728	0.931826	0
Leryth_001594		977.848	506.213	0.945144	0.0187956	0.154106	0	150.526	70.4441	1.12874	0.00744072	0.0506418	1	76.4511	12.0935	2.62804	0.00103733	0.0108594	1
Leryth_001595		1080.97	2404.13	-1.15316	0.00167014	0.0238896	-1	2296.31	36.6252	5.99392	4.22625e-38	2.92889e-34	1	1121.28	3.55692	8.16801	2.52658e-18	7.22054e-16	1
Leryth_001596		380.233	274.016	0.467152	0.223034	0.731077	0	424.309	447.454	-0.046967	0.904838	1	0	404.908	427.541	-0.0895171	0.895037	1	0
Leryth_001597		179.672	207.921	-0.218197	0.586374	1	0	173.425	181.426	-0.0359819	0.931714	1	0	169.891	791.769	-2.23132	0.00224865	0.0205657	-1
Leryth_001598		104.532	161.942	-0.629079	0.231582	0.74346	0	48.409	148.097	-1.56667	0.00430865	0.0322028	-1	539.405	50.5082	3.41845	0.000739445	0.00816985	1
Leryth_001599		26.334	291.431	-3.27649	0.000347871	0.00658248	-1	154.021	35.9632	1.9448	0.060252	0.260691	0	23.3601	127.338	-2.38126	0.183753	0.541688	0
Leryth_001600		0	0	0	1	1	0	8.48402	16.1072	-0.888631	0.231815	0.627738	0	2.83152	263.212	-6.41461	1.24685e-05	0.000241536	-1
Leryth_001601		9.30646	42.3297	-2.16525	0.00117207	0.0178719	-1	47.7275	63.3564	-0.389957	0.559068	0.931758	0	60.8777	17.0732	1.84901	0.115691	0.408699	0
Leryth_001602		95.1834	57.3462	0.757142	0.324481	0.845151	0	2.94415	0	2.63552	0.529011	0.918238	0	0	0	0	1	1	0
Leryth_001603		484.34	338.463	0.624377	0.412128	0.925361	0	239.986	33.7316	2.67899	0.00906554	0.0592005	1	8.49457	0	3.12255	1	1	0
Leryth_001604		4.65246	0.478195	3.15443	0.0316707	0.22368	0	0	0	0	1	1	0	0	6.40245	-5.09821	0.270692	0.667476	0
Leryth_001605		409.677	333.776	0.299827	0.573136	1	0	151.157	102.237	0.582281	0.305474	0.725005	0	428.268	247.561	0.798088	0.399652	0.795438	0
Leryth_001606		158.77	98.7594	0.670393	0.299532	0.823963	0	122.076	145.592	-0.25822	0.713611	1	0	239.971	78.2521	1.62509	0.172371	0.52216	0
Leryth_001607		211.084	178.943	0.231546	0.577896	1	0	105.493	114.121	-0.0788865	0.858584	1	0	93.4402	124.492	-0.425279	0.563755	0.924451	0
Leryth_001608		2459.57	2568.99	-0.0693334	0.862549	1	0	2535.7	2986.52	-0.207681	0.604479	0.959065	0	3521	1937.81	0.852268	0.226675	0.607763	0
Leryth_001609		2.29332	3.00703	-0.311718	1	1	0	2.27129	1.21333	0.732337	1	1	0	21.9443	27.7439	-0.312524	0.8962	1	0
Leryth_001610		17.0917	32.3293	-0.914707	0.107987	0.497078	0	52.0762	79.3661	-0.562533	0.32265	0.744152	0	79.2826	243.293	-1.62278	0.104342	0.380939	0
Leryth_001611		0	0	0	1	1	0	3.03434	5.85389	-0.856772	0.579631	0.945802	0	3.5394	0	4.99263	0.269742	0.666657	0
Leryth_001612		85.2535	100.655	-0.242573	0.601579	1	0	47.5148	128.614	-1.40608	0.00357982	0.0275809	-1	424.728	578.354	-0.454974	0.571749	0.928933	0
Leryth_001613		540.395	146.98	1.87218	9.39624e-06	0.000307888	1	122.695	117.929	0.0754764	0.86651	1	0	34.6861	730.59	-4.39558	1.1691e-07	3.87663e-06	-1
Leryth_001614		9477.38	2355.76	1.99768	3.97126e-06	0.000145234	1	761.266	100.952	2.94175	8.73475e-11	3.19441e-09	1	113.969	10.6707	3.36394	5.45998e-05	0.000876919	1
Leryth_001615		447.375	526.432	-0.241752	0.563965	0.996917	0	228.696	142.237	0.699343	0.105388	0.384455	0	506.135	110.976	2.18079	0.00473888	0.0375793	1
Leryth_001616		432.676	737.738	-0.77986	0.0437631	0.279336	0	431.147	704.585	-0.67384	0.082335	0.324252	0	539.405	10413.9	-4.2824	2.27061e-08	8.92818e-07	-1
Leryth_001617		135.014	471.099	-1.79817	1.39757e-05	0.000442261	-1	344.233	1406.98	-1.98698	1.75396e-06	3.22424e-05	-1	2034.45	168.598	3.58953	3.63276e-06	8.22072e-05	1
Leryth_001618		825.328	889.476	-0.112718	0.756249	1	0	854.982	1161.17	-0.410095	0.260562	0.676842	0	1470.27	881.404	0.730861	0.250771	0.642738	0
Leryth_001619		1246.51	925.78	0.425749	0.308091	0.828059	0	83.1873	11.3589	2.8267	2.41556e-07	5.26842e-06	1	53.7989	7.11383	2.87252	0.00161475	0.0155995	1
Leryth_001620		0	2.30247	-3.23494	0.298976	0.823686	0	11.38	0	4.25786	0.0435606	0.204445	0	0	194.208	-9.41513	0.000637361	0.0072086	-1
Leryth_001621		2143.84	855.421	1.3376	0.00271092	0.0350736	1	250.493	499.097	-1.00318	0.0286038	0.148516	0	970.504	114.533	3.09572	0.000253939	0.00330335	1
Leryth_001622		145.356	135.523	0.110932	0.867597	1	0	206.687	299.779	-0.578227	0.378981	0.809029	0	60.1698	24.187	1.31375	0.302011	0.70253	0
Leryth_001623		2129.51	2448.98	-0.209603	0.596107	1	0	1398.89	1771.71	-0.307853	0.437418	0.869535	0	1427.09	771.851	0.875911	0.208948	0.581433	0
Leryth_001624		128.244	163.06	-0.35244	0.354383	0.874314	0	488.584	439.539	0.182461	0.631336	0.973916	0	170.599	315.854	-0.900666	0.177828	0.532064	0
Leryth_001625		165.927	163.557	0.015178	0.968175	1	0	425.995	545.535	-0.325699	0.377886	0.808525	0	214.488	256.098	-0.26399	0.68363	0.984513	0
Leryth_001626		779.26	796.653	-0.0357188	0.922014	1	0	425.925	415.874	0.0591921	0.873234	1	0	1658.56	1944.21	-0.237649	0.707124	0.996178	0
Leryth_001627		4.93775	3.19083	0.672007	0.378806	0.896821	0	4.44624	0	4.98749	0.00511405	0.0371409	1	0.70788	653.05	-10.0113	8.47567e-09	3.68845e-07	-1
Leryth_001628		0	0	0	1	1	0	1.17766	0	1.84869	1	1	0	0	0	0	1	1	0
Leryth_001629		0	0.34206	-1.86247	1	1	0	4.40422	2.50545	0.838979	0.613436	0.9633	0	0	0	0	1	1	0
Leryth_001630		67851.9	62867.2	0.115984	0.788357	1	0	15724.9	2661.17	2.57809	1.89159e-08	4.97032e-07	1	5966.02	2745.94	1.12985	0.140885	0.462569	0
Leryth_001631		54.4831	18.4446	1.55314	0.0293212	0.211946	0	2.54754	0.685445	2.2822	0.191904	0.562046	0	0.70788	9.95936	-3.94372	0.0400785	0.195601	0
Leryth_001632		1.01253	1.73239	-0.820358	0.263252	0.787543	0	83.231	113.793	-0.425685	0.385906	0.817816	0	70.788	483.029	-2.78537	0.00201273	0.0187754	-1
Leryth_001633		58.7307	83.8719	-0.509162	0.436521	0.94199	0	14.5042	18.5189	-0.287595	0.713339	1	0	105.474	58.3334	0.853935	0.46476	0.850741	0
Leryth_001634		111.406	493.813	-2.149	2.38408e-05	0.000699356	-1	216.8	328.927	-0.57696	0.241811	0.645784	0	53.091	4.2683	3.68455	0.00108523	0.0112378	1
Leryth_001635		22.0124	39.5319	-0.852171	0.132514	0.55753	0	39.1685	47.4545	-0.219456	0.702251	1	0	11.3261	38.4147	-1.78037	0.0908765	0.348291	0
Leryth_001636		277.33	295.065	-0.0939869	0.823251	1	0	236.551	306.904	-0.340473	0.420948	0.85434	0	153.61	115.955	0.401989	0.593851	0.931919	0
Leryth_001637		2082.67	2108.04	0.00407392	0.994211	1	0	52.6299	22.9992	1.15375	0.0899118	0.345214	0	19.1128	121.646	-2.64395	0.0106173	0.0711264	-1
Leryth_001638		948.606	949.754	-0.00571588	0.98797	1	0	166.473	142.774	0.248176	0.514049	0.918238	0	1978.53	990.245	0.989042	0.120559	0.419697	0
Leryth_001639		519.618	355.437	0.541268	0.206148	0.701884	0	238.063	25.1408	3.26183	3.33015e-11	1.28215e-09	1	173.431	37.7033	2.20239	0.00607285	0.0458582	1
Leryth_001640		1020.35	639.261	0.672535	0.0986032	0.46937	0	186.966	1.28836	7.31231	4.12567e-25	1.37792e-22	1	857.243	9.24798	6.52349	4.49908e-12	3.77936e-10	1
Leryth_001641		6953.08	10051.4	-0.535634	0.163487	0.624245	0	4214.37	4227.85	0.0114798	0.977921	1	0	980.414	2398.07	-1.28426	0.0600893	0.261661	0
Leryth_001642		0.35112	7.37885	-3.91417	0.000599052	0.0102445	-1	187.117	933.445	-2.31602	2.50614e-05	0.000363161	-1	130.25	424.696	-1.7023	0.071861	0.297544	0
Leryth_001643		287.287	108.436	1.40309	0.000687091	0.0114879	1	500.485	113.456	2.17311	3.50867e-07	7.42472e-06	1	210.948	271.748	-0.376694	0.598669	0.935624	0
Leryth_001644		141.852	46.9415	1.58983	0.000393412	0.00727052	1	152.794	72.0261	1.11412	0.0130063	0.0793984	1	174.139	389.127	-1.16865	0.130607	0.441855	0
Leryth_001645		6.46593	4.08256	0.623316	0.465862	0.957383	0	5.35949	2.58047	0.719216	0.531176	0.918238	0	53.7989	71.8497	-0.424026	0.753446	1	0
Leryth_001646		0	0	0	1	1	0	1.04546	0	2.60207	0.53557	0.918238	0	0	0	0	1	1	0
Leryth_001647		430.616	445.22	-0.0513235	0.904327	1	0	307.236	268.713	0.220089	0.610145	0.962759	0	359.603	231.911	0.627905	0.40295	0.798954	0
Leryth_001648		12.5894	7.24016	0.764221	0.356819	0.877051	0	8.24979	15.6806	-0.946352	0.300018	0.722238	0	6.37092	35.5692	-2.50688	0.0996337	0.369195	0
Leryth_001649		8.41297	0.478195	3.81875	0.00518712	0.0579586	1	2.09091	1.21333	0.706976	1	1	0	25.4837	18.496	0.465107	0.792929	1	0
Leryth_001650		168.19	64.0817	1.38596	0.00905335	0.0888382	1	72.2858	10.4082	2.78038	4.32026e-06	7.34736e-05	1	130.25	41.2602	1.65644	0.0822686	0.325795	0
Leryth_001651		347.204	566.655	-0.731779	0.388885	0.906059	0	644.307	527.935	0.304878	0.830229	1	0	841.67	197.053	2.02867	0.235137	0.620857	0
Leryth_001652		6432.24	8745.2	-0.44556	0.260639	0.783811	0	4648.15	3442.11	0.455644	0.251211	0.662085	0	1415.05	1608.44	-0.185578	0.789858	1	0
Leryth_001653		0	0	0	1	1	0	0.588831	0	1.84633	1	1	0	2.83152	620.326	-7.75774	2.67326e-06	6.27481e-05	-1
Leryth_001654		0	1.95275	-2.72571	0.534575	0.983512	0	17.0761	0	4.46345	0.0305868	0.155606	0	2.83152	8.5366	-1.57459	0.734301	1	0
Leryth_001655		4070.79	1032.67	2.00153	3.71609e-05	0.00102298	1	73.4583	148.452	-0.983497	0.0797509	0.317594	0	223.69	278.151	-0.282207	0.764888	1	0
Leryth_001656		2.95655	0	1.8947	1	1	0	0	0	0	1	1	0	28.3152	0	5.16759	0.273501	0.669384	0
Leryth_001657		225.08	278.882	-0.31234	0.416778	0.929761	0	2395.29	5325.45	-1.14564	0.00298422	0.0237104	-1	516.753	114.533	2.16768	0.00199677	0.0186624	1
Leryth_001658		2615.62	3755.07	-0.406668	0.282118	0.808999	0	22736	47122.5	-1.17049	0.00186699	0.0159786	-1	3636.38	993.091	1.88189	0.00639675	0.0478221	1
Leryth_001659		96.854	219.94	-1.18135	0.0141819	0.125123	0	144.728	6.12295	4.46531	4.86817e-14	2.69362e-12	1	89.9008	7.82521	3.4622	0.000323363	0.00405059	1
Leryth_001660		219.721	227.743	-0.0330395	0.966379	1	0	5.57005	0	3.15984	0.285473	0.712938	0	55.2147	320.834	-2.50619	0.0477099	0.222168	0
Leryth_001661		27.5517	47.8871	-0.792473	0.288125	0.814098	0	27.2846	9.56142	1.47946	0.102119	0.377807	0	36.8098	13.5163	1.46506	0.299367	0.699371	0
Leryth_001662		33040.9	37144.1	-0.0775112	0.830738	1	0	29632	39278.2	-0.430662	0.237205	0.637351	0	8423.07	5872.47	0.518451	0.420025	0.815028	0
Leryth_001663		7118.54	7520.06	-0.083764	0.84086	1	0	5020.85	6443.4	-0.332161	0.426649	0.860379	0	5504.48	5035.88	0.122503	0.866933	1	0
Leryth_001664		644.78	422.176	0.604527	0.0958205	0.460913	0	317.044	321.877	0.0101478	0.980648	1	0	307.928	179.269	0.767495	0.229142	0.611924	0
Leryth_001665		1.05336	0.51309	0.748559	1	1	0	3.53299	3.87634	-0.0666313	1	1	0	16.9891	0	5.96979	0.0962836	0.361664	0
Leryth_001666		2.62832	0.17103	3.39667	0.00389407	0.0466497	1	2.09091	3.94761	-1.13018	0.254189	0.666546	0	17.697	51.2196	-1.52526	0.264476	0.661512	0
Leryth_001667		0.52668	2.50843	-1.8545	0.179459	0.654652	0	0	4.99214	-4.5409	0.0297981	0.153111	0	14.8655	2.13415	2.9053	0.134475	0.449454	0
Leryth_001668		4.21344	3.21637	0.346616	1	1	0	4.32019	7.65514	-0.790533	0.784201	1	0	12.034	2.13415	2.34308	0.344537	0.748974	0
Leryth_001669		6.03852	22.7646	-1.91269	0.000769074	0.0125853	-1	14.0055	76.2718	-2.41113	2.49748e-05	0.000362285	-1	642.755	165.752	1.94702	0.0370954	0.184916	0
Leryth_001670		261.348	305.482	-0.231415	0.557464	0.993408	0	298.694	448.322	-0.552296	0.164043	0.514648	0	336.243	335.061	-0.00683107	0.993982	1	0
Leryth_001671		566.638	338.849	0.735849	0.0648562	0.361892	0	674.904	437.21	0.653519	0.102663	0.378639	0	104.766	133.74	-0.357288	0.614161	0.946006	0
Leryth_001672		23.3866	25.6949	-0.130018	0.786593	1	0	267.499	22.0726	3.59679	2.37538e-12	1.08481e-10	1	166.352	101.016	0.710628	0.377369	0.779047	0
Leryth_001673		97.7493	128.691	-0.393076	0.44774	0.947098	0	324.506	299.378	0.138238	0.791723	1	0	185.465	32.7236	2.50774	0.0101827	0.0689821	1
Leryth_001674		1.36365	0.388002	1.77128	0.225279	0.733751	0	3.40078	0.606667	2.36198	0.149855	0.487287	0	2.12364	0	4.59262	0.385694	0.785017	0
Leryth_001675		156.522	127.545	0.290128	0.476253	0.964633	0	199.845	217.297	-0.0961747	0.816168	1	0	176.262	251.118	-0.524361	0.462812	0.848743	0
Leryth_001676		29.7505	81.8312	-1.45439	0.00134307	0.0200276	-1	94.2626	103.259	-0.0985551	0.828895	1	0	330.58	209.858	0.643144	0.407702	0.804302	0
Leryth_001677		78.8614	105.479	-0.423184	0.476901	0.964633	0	8.12942	12.2534	-0.596198	0.433067	0.865104	0	1.41576	2.13415	-0.649468	0.765773	1	0
Leryth_001678		1.93116	4.41016	-0.969837	0.596727	1	0	127.416	139.914	-0.156093	0.848503	1	0	50.9674	0	7.32774	0.01036	0.0698628	1
Leryth_001679		71.4065	226.859	-1.67041	6.42903e-05	0.00161138	-1	761.456	1308.95	-0.757792	0.0611328	0.26332	0	61.5856	6.40245	3.21651	0.00022183	0.00294779	1
Leryth_001680		0.402987	0.17103	1.32397	0.666511	1	0	18.3318	0	7.07566	3.00998e-06	5.28768e-05	1	38.2255	0	9.2158	0.000557643	0.00647337	1
Leryth_001681		7.94372	17.4559	-1.11673	0.0705402	0.380779	0	34.5495	47.1609	-0.4273	0.483136	0.900868	0	237.848	1010.16	-2.08971	0.0373861	0.185931	0
Leryth_001682		414.364	362.571	0.183407	0.613633	1	0	416.347	505.96	-0.251539	0.490446	0.907344	0	348.277	639.533	-0.887603	0.164547	0.508462	0
Leryth_001683		167.278	152.647	0.120827	0.739202	1	0	250.325	199.232	0.362397	0.319601	0.739522	0	295.186	281.708	0.0563198	0.929796	1	0
Leryth_001684		683.512	661.258	0.043752	0.914987	1	0	245.649	238.2	0.0702917	0.867785	1	0	488.438	406.911	0.260391	0.71754	1	0
Leryth_001685		4.51927	2.56542	0.798687	0.235394	0.749581	0	7.67279	23.7924	-1.67028	0.013441	0.0814423	-1	31.8546	56.9106	-0.857956	0.446561	0.836258	0
Leryth_001686		101.138	166.839	-0.727611	0.11117	0.50375	0	327.288	34.9229	3.27165	1.15631e-10	4.12535e-09	1	37.5177	220.529	-2.54882	0.00279252	0.024559	-1
Leryth_001687		12.1413	8.35059	0.548646	0.557332	0.993302	0	2.35532	0	2.6368	0.533533	0.918238	0	0	0	0	1	1	0
Leryth_001688		5.62387	14.5646	-1.38217	0.049899	0.304374	0	5.40766	7.49384	-0.314162	0.699815	0.999051	0	7.0788	120.935	-4.08195	0.00246651	0.022185	-1
Leryth_001689		148.334	263.504	-0.833163	0.0371764	0.249351	0	189.331	198.399	-0.0503469	0.906145	1	0	247.758	3952.44	-4.00287	2.59183e-07	7.82658e-06	-1
Leryth_001690		99.6594	206.885	-1.06115	0.0236775	0.182084	0	175.283	114.094	0.646455	0.172927	0.529985	0	199.622	238.313	-0.266929	0.744764	1	0
Leryth_001691		10.1378	24.1124	-1.21955	0.0718116	0.385046	0	27.9699	42.046	-0.598253	0.387148	0.818872	0	7.0788	138.72	-4.34205	0.00145696	0.0142917	-1
Leryth_001692		3.28944	3.27336	0.0960712	0.949814	1	0	18.2421	24.6541	-0.372217	0.631068	0.973557	0	12.7418	31.3009	-1.26949	0.342896	0.747786	0
Leryth_001693		18.5534	21.7605	-0.228172	0.753538	1	0	12.2574	28.2641	-1.19996	0.10165	0.376866	0	57.3383	30.5895	0.876243	0.4762	0.860151	0
Leryth_001694		353.253	420.526	-0.256582	0.518441	0.983512	0	182.764	170.29	0.126281	0.75702	1	0	147.947	146.545	0.000664277	1	1	0
Leryth_001695		0.70224	9.98599	-3.19989	0.0220514	0.173958	0	2.35532	0	1.8468	1	1	0	605.946	500.102	0.301438	0.8104	1	0
Leryth_001696		2.55174	3.47928	-0.550751	0.578808	1	0	1.76649	0.606667	0.872191	0.601982	0.958238	0	13.4497	24.8984	-0.919791	0.525934	0.901076	0
Leryth_001697		522.163	392.369	0.401891	0.281721	0.808367	0	318.58	368.434	-0.175453	0.642043	0.97965	0	169.891	145.122	0.214978	0.746309	1	0
Leryth_001698		2668.69	3051.63	-0.185034	0.609936	1	0	3004.43	4237.25	-0.47871	0.188977	0.556176	0	2814.53	2206.71	0.361861	0.569005	0.927156	0
Leryth_001699		260.654	623.829	-1.23296	0.0170628	0.143506	0	46.5836	226.752	-2.25525	0.000122998	0.00150072	-1	1846.15	851.525	1.13004	0.210273	0.583774	0
Leryth_001700		168.578	198.444	-0.240191	0.55322	0.991774	0	197.893	198.133	0.0321491	0.939664	1	0	254.129	309.452	-0.2952	0.677716	0.981965	0
Leryth_001701		11.9363	0	3.81615	0.109137	0.500227	0	16.4751	11.4554	0.406842	1	1	0	63.0014	20.6301	1.58997	0.403764	0.799786	0
Leryth_001702		1516.61	1675.3	-0.149569	0.696486	1	0	1081.94	1192.63	-0.110957	0.773719	1	0	2778.43	4313.12	-0.643844	0.338045	0.742547	0
Leryth_001703		685.001	601.619	0.181166	0.635323	1	0	451.889	392.528	0.232792	0.54781	0.924781	0	491.977	671.546	-0.455997	0.496402	0.878251	0
Leryth_001704		171.993	171.028	-0.00197905	0.996091	1	0	216.489	284.211	-0.358066	0.325783	0.74754	0	138.037	722.054	-2.4011	0.00030341	0.00384583	-1
Leryth_001705		0	3.10827	-1.9084	1	1	0	174.828	56.8919	1.67581	0.10217	0.377807	0	0	192.073	-7.76256	0.00849565	0.0599104	-1
Leryth_001706		2592.07	1761.44	0.55421	0.141283	0.578169	0	2338.41	2925.33	-0.289509	0.442112	0.873952	0	4029.26	2155.49	0.898422	0.174269	0.525726	0
Leryth_001707		179.235	652.029	-1.86563	1.89294e-06	7.50705e-05	-1	841.09	1267.19	-0.565587	0.13837	0.461804	0	1564.42	1276.93	0.289151	0.662151	0.973735	0
Leryth_001708		46580.3	59765	-0.335577	0.430217	0.937807	0	64828.5	67689.5	-0.0575737	0.892348	1	0	45515.3	28786.1	0.697664	0.350751	0.754201	0
Leryth_001709		312.112	248.208	0.324234	0.373886	0.893723	0	430.382	277.606	0.667605	0.0688281	0.285719	0	441.717	338.618	0.368813	0.562869	0.923708	0
Leryth_001710		979.314	2029.85	-1.05603	0.00643085	0.0686181	-1	576.086	427.368	0.46101	0.232644	0.629061	0	646.295	1253.46	-0.967747	0.15263	0.485531	0
Leryth_001711		687.963	915.261	-0.416458	0.277478	0.804487	0	846.751	854.778	0.0149266	0.969827	1	0	7999.76	5760.07	0.464558	0.487433	0.869946	0
Leryth_001712		264.995	267.15	-0.01822	0.960619	1	0	556.346	718.375	-0.337061	0.354556	0.781353	0	653.374	362.094	0.839351	0.188344	0.549472	0
Leryth_001713		45.4047	73.2423	-0.698292	0.15125	0.59844	0	154.659	447.681	-1.50412	0.00208955	0.0175635	-1	21.2364	19.2073	0.104409	0.931557	1	0
Leryth_001714		541.207	536.634	0.00502967	0.989269	1	0	389.041	302.469	0.393632	0.282379	0.709237	0	538.697	496.545	0.105476	0.868495	1	0
Leryth_001715		1782.12	1095.23	0.69565	0.0651687	0.363051	0	1000.07	938.54	0.121495	0.747595	1	0	923.784	626.017	0.55119	0.40318	0.799067	0
Leryth_001716		6310.15	4731.98	0.408997	0.339866	0.861041	0	2402.71	1600.61	0.618623	0.150183	0.487667	0	3465.07	2167.58	0.664817	0.377064	0.778814	0
Leryth_001717		1.5702	2.0302	-0.344846	1	1	0	11.2119	4.99589	1.27799	0.281148	0.707234	0	17.697	7.82521	1.16905	0.513228	0.891373	0
Leryth_001718		401.481	418.953	-0.0642754	0.875391	1	0	530.906	624.974	-0.208839	0.610837	0.962852	0	582.586	508.639	0.191675	0.787204	1	0
Leryth_001719		1111.11	870.467	0.343105	0.383525	0.900901	0	1608.15	1963.91	-0.254972	0.517309	0.918238	0	381.548	479.472	-0.342928	0.619695	0.949306	0
Leryth_001720		8.40995	8.12088	0.051272	0.95498	1	0	6.95176	26.569	-1.96591	0.0131705	0.0802063	-1	21.9443	18.496	0.274953	0.846774	1	0
Leryth_001721		670.075	841.38	-0.331768	0.382781	0.900092	0	677.144	883.999	-0.355431	0.35368	0.780353	0	358.188	374.899	-0.0703837	0.917916	1	0
Leryth_001722		1167.1	919.544	0.340422	0.348515	0.869698	0	1305.14	1413.63	-0.0862705	0.813095	1	0	2314.77	1428.46	0.691672	0.276604	0.672727	0
Leryth_001723		71.3757	74.0353	-0.056127	0.896143	1	0	138.382	202.315	-0.522112	0.217453	0.605131	0	89.9008	100.305	-0.171205	0.820402	1	0
Leryth_001724		660.804	489.632	0.424836	0.241817	0.759304	0	541.253	615.306	-0.153777	0.673875	0.98583	0	387.211	1041.46	-1.4388	0.0257285	0.141372	0
Leryth_001725		144.21	108.866	0.395923	0.491086	0.97412	0	69.399	62.7638	0.177859	0.794259	1	0	62.2935	756.912	-3.59265	0.00127888	0.0128775	-1
Leryth_001726		145.455	178.963	-0.303988	0.480463	0.967211	0	220.46	246.521	-0.130765	0.766957	1	0	297.31	221.952	0.413606	0.583422	0.931826	0
Leryth_001727		37.7749	51.3798	-0.452184	0.284276	0.810504	0	123.356	180.406	-0.512753	0.225402	0.618099	0	125.295	589.025	-2.24853	0.00321283	0.027548	-1
Leryth_001728		212.297	348.462	-0.589905	0.401255	0.916351	0	984.95	1287.29	-0.414254	0.549071	0.925445	0	1766.87	1429.17	0.309146	0.798199	1	0
Leryth_001729		5.49005	19.4791	-1.82066	0.0037132	0.0449492	-1	172.887	61.4393	1.54217	0.00979749	0.0629449	1	5.66304	86.7887	-3.94941	0.00106655	0.0110775	-1
Leryth_001730		16.4654	22.8291	-0.41578	0.61625	1	0	52.0827	51.222	0.033278	1	1	0	21.9443	137.297	-2.61944	0.0733199	0.302141	0
Leryth_001731		269.696	509.108	-0.919164	0.0281969	0.20618	0	625.529	539.406	0.241329	0.564738	0.935247	0	214.488	1136.79	-2.41034	0.00162373	0.0156725	-1
Leryth_001732		366.402	413.479	-0.163636	0.769848	1	0	387.067	392.749	-0.0271398	0.966405	1	0	145.115	0	9.07854	1.92399e-05	0.000355993	1
Leryth_001733		1498.25	267.649	2.48164	7.52017e-09	5.10947e-07	1	129.656	16.0858	3.04675	1.08974e-09	3.41784e-08	1	392.166	179.98	1.11888	0.125412	0.430054	0
Leryth_001734		3897.72	4148.31	-0.0978061	0.804964	1	0	1525.75	2191.9	-0.492247	0.216111	0.603001	0	5115.85	534.249	3.25248	1.64041e-05	0.000309345	1
Leryth_001735		3685.66	6825.55	-0.896923	0.031037	0.220896	0	1347.09	2668.06	-0.963205	0.0209303	0.115695	0	11057.8	1048.58	3.38999	1.83977e-05	0.000343071	1
Leryth_001736		3112.24	3921.53	-0.341465	0.389162	0.906323	0	794.232	2538.22	-1.63413	5.89338e-05	0.000776844	-1	2948.32	362.805	3.01231	5.66523e-05	0.000906642	1
Leryth_001737		223.679	299.767	-0.430423	0.277066	0.804487	0	378.063	651.376	-0.752943	0.0588062	0.255752	0	190.42	160.061	0.243419	0.727095	1	0
Leryth_001738		160.658	152.387	0.0667743	0.874692	1	0	95.939	92.6013	0.0758127	0.8654	1	0	72.9117	156.504	-1.10842	0.138792	0.458304	0
Leryth_001739		58.9833	88.0766	-0.581004	0.295817	0.820528	0	29.2619	20.266	0.555992	0.37436	0.804695	0	79.2826	151.525	-0.946404	0.337984	0.742473	0
Leryth_001740		237.772	239.123	-0.017421	0.963086	1	0	215.012	246.8	-0.164634	0.66083	0.985521	0	135.205	192.073	-0.519963	0.424718	0.818754	0
Leryth_001741		5723.2	5573.62	0.033889	0.932615	1	0	2293.11	1966.89	0.248449	0.536556	0.918877	0	1775.36	4444.72	-1.33018	0.0618203	0.267018	0
Leryth_001742		0.191058	0.34206	0.000132191	1	1	0	0.588831	0	1.98045	1	1	0	0	2.84553	-4.36004	0.592675	0.931826	0
Leryth_001743		164.716	367.453	-1.15595	0.0289277	0.210143	0	10.3105	15.6881	-0.517377	0.430936	0.863593	0	36.8098	106.707	-1.55225	0.11035	0.396144	0
Leryth_001744		712.502	457.568	0.635775	0.113196	0.508738	0	334.554	30.7969	3.47655	3.99193e-14	2.24009e-12	1	266.163	53.3537	2.29889	0.00203685	0.0189665	1
Leryth_001745		645.363	862.908	-0.412594	0.311918	0.830096	0	152.518	254.634	-0.739475	0.0857112	0.333563	0	8239.02	1592.79	2.3791	0.00134852	0.0134372	1
Leryth_001746		16.3918	11.6375	0.493671	0.369389	0.889041	0	15.586	61.5408	-1.91109	0.00058243	0.00584678	-1	49.5516	1795.53	-5.19379	3.35375e-07	9.84793e-06	-1
Leryth_001747		537.735	628.294	-0.226885	0.572533	1	0	519.729	623.323	-0.231578	0.568575	0.938127	0	625.766	412.602	0.596828	0.399266	0.79529	0
Leryth_001748		171.089	221.43	-0.37904	0.299582	0.823963	0	561.988	1046.68	-0.864787	0.0183333	0.1041	0	1054.74	500.102	1.06517	0.0968538	0.362657	0
Leryth_001749		348.843	366.364	-0.078276	0.851006	1	0	211.749	251.086	-0.214982	0.614454	0.963342	0	151.486	246.85	-0.712275	0.333729	0.737743	0
Leryth_001750		171.159	114.407	0.576724	0.232315	0.74516	0	142.74	102.049	0.512381	0.301313	0.722238	0	415.526	345.732	0.259385	0.759943	1	0
Leryth_001751		76.8824	64.6636	0.247553	0.614821	1	0	179.717	219.051	-0.261688	0.594714	0.954363	0	67.9565	151.525	-1.17131	0.177826	0.532064	0
Leryth_001752		4.21344	0	1.8388	1	1	0	0	13.7089	-1.92425	1	1	0	0	0	0	1	1	0
Leryth_001753		104.717	118.585	-0.17745	0.769006	1	0	17.0159	14.4635	0.310914	0.721272	1	0	42.4728	1.42277	4.92091	0.000703797	0.00782589	1
Leryth_001754		88.0521	90.6478	-0.0518905	0.889992	1	0	293.604	307.652	-0.0405608	0.914148	1	0	54.5068	165.041	-1.60978	0.0154683	0.0961643	-1
Leryth_001755		4.22894	21.0494	-2.27938	0.00662748	0.0701491	-1	1.50208	0	3.0882	0.295856	0.722238	0	7.78669	0.711383	3.2036	0.125184	0.42943	0
Leryth_001756		793.73	803.507	-0.0222731	0.952141	1	0	687.351	874.874	-0.318314	0.389297	0.821036	0	423.313	405.488	0.0557263	0.934425	1	0
Leryth_001757		950.666	1129.99	-0.252595	0.493868	0.975596	0	669.763	815.524	-0.253935	0.49547	0.912093	0	430.391	767.582	-0.839983	0.197506	0.563047	0
Leryth_001759		15.066	11.1423	0.416282	0.63222	1	0	7.883	7.20978	0.242945	0.893706	1	0	3.5394	0	4.94487	0.256901	0.651935	0
Leryth_001760		111.524	116.716	-0.0739085	0.840452	1	0	188.716	238.713	-0.30499	0.40659	0.83952	0	205.993	269.614	-0.403132	0.528667	0.903123	0
Leryth_001761		0	0.17103	-0.506102	1	1	0	1.17766	0.685445	0.800269	0.60554	0.959662	0	0	27.7439	-6.5046	0.00121569	0.0123761	-1
Leryth_001762		40.2897	56.298	-0.494486	0.376603	0.895695	0	30.6199	15.6554	0.9597	0.106507	0.386906	0	7.78669	24.8984	-1.73678	0.100975	0.37252	0
Leryth_001763		5038.38	1187.08	2.08174	1.11275e-07	5.96643e-06	1	433.435	195.068	1.17551	0.00248896	0.020383	1	2869.04	318.7	3.1634	1.00687e-05	0.000199653	1
Leryth_001764		1782.15	935.539	0.926076	0.0153689	0.13264	0	23.8178	0.602917	4.50964	5.83581e-09	1.64908e-07	1	140.16	189.939	-0.446465	0.512956	0.891321	0
Leryth_001765		1713.45	1015.43	0.747818	0.0500713	0.305061	0	1304.33	1110.16	0.262555	0.490612	0.90741	0	292.355	453.151	-0.641837	0.338167	0.742591	0
Leryth_001766		93.9428	150.795	-0.6808	0.149631	0.595567	0	178.56	433.724	-1.25248	0.00850282	0.0562277	-1	439.594	354.269	0.308416	0.70797	0.996716	0
Leryth_001767		2498.6	2578.59	-0.045156	0.90125	1	0	1610.33	1665.56	-0.02086	0.954918	1	0	3368.8	2055.9	0.714643	0.261402	0.657792	0
Leryth_001768		20.2684	18.7279	0.107978	0.863666	1	0	36.4302	35.1138	0.116254	0.861856	1	0	9.91033	17.0732	-0.758766	0.522347	0.898398	0
Leryth_001769		76.8958	131.642	-0.785759	0.0315671	0.223232	0	394.244	392.792	0.0317828	0.930753	1	0	325.625	243.293	0.405084	0.523097	0.898908	0
Leryth_001770		0	0	0	1	1	0	0	0	0	1	1	0	106.182	51.931	1.04988	0.543354	0.912314	0
Leryth_001771		292.869	462.418	-0.643746	0.260695	0.78387	0	67.3933	93.4685	-0.475594	0.475609	0.895362	0	220.859	166.464	0.421152	0.685284	0.985209	0
Leryth_001772		346.895	291.414	0.242831	0.50328	0.980909	0	532.649	596.165	-0.131786	0.717677	1	0	258.376	347.155	-0.436336	0.492823	0.874674	0
Leryth_001773		183.36	172.723	0.0774912	0.831033	1	0	282.92	325.289	-0.173909	0.633301	0.974453	0	251.298	372.765	-0.584373	0.356971	0.760557	0
Leryth_001774		349.421	348.002	0.00339553	0.995239	1	0	386.071	416.091	-0.082543	0.855346	1	0	622.227	226.22	1.45327	0.0589015	0.257703	0
Leryth_001775		182.609	228.689	-0.333626	0.418887	0.931271	0	329.933	244.525	0.465489	0.262851	0.680027	0	352.524	396.24	-0.177562	0.806053	1	0
Leryth_001776		294.171	184.233	0.722026	0.275073	0.802411	0	164.884	45.994	1.83728	0.0205762	0.114056	0	1955.17	150.813	3.7292	0.00317407	0.0272917	1
Leryth_001777		37.1783	129.088	-1.57776	0.0772927	0.40275	0	289.643	147.365	0.950396	0.275889	0.699423	0	41.0571	623.883	-3.88176	0.0159058	0.0983445	-1
Leryth_001778		98.7863	127.661	-0.375445	0.419928	0.932155	0	224.171	121.393	0.917747	0.0520897	0.233369	0	55.2147	538.517	-3.30024	0.000189796	0.00257279	-1
Leryth_001779		122.294	112.304	0.11873	0.833238	1	0	56.5531	64.3399	-0.149802	0.814505	1	0	85.6535	320.122	-1.90976	0.0577341	0.253878	0
Leryth_001780		13.5104	8.24089	0.627129	0.686492	1	0	147.001	71.2592	0.983457	0.291604	0.719857	0	24.0679	373.476	-3.88176	0.0171182	0.104293	0
Leryth_001781		54999.7	47206.1	0.213648	0.639256	1	0	28387.1	7086.05	2.03719	1.67504e-05	0.000252908	1	1495.04	168.598	3.14111	0.000300614	0.00381388	1
Leryth_001782		43183.9	49557.3	-0.1998	0.653915	1	0	50091.6	8786.32	2.53829	7.28572e-08	1.7218e-06	1	1107.13	172.866	2.67549	0.00140045	0.0138569	1
Leryth_001783		12.2874	17.7818	-0.540291	0.518687	0.983512	0	31.7314	5.24722	2.56739	0.00565325	0.0403306	1	0	10.6707	-6.38199	0.0519684	0.235857	0
Leryth_001784		100.807	167.269	-0.740293	0.0542917	0.321586	0	250.739	193.063	0.417522	0.278856	0.704086	0	50.9674	495.123	-3.29067	6.64657e-06	0.000139691	-1
Leryth_001785		5035.87	6518.58	-0.37433	0.381765	0.899372	0	15356.4	25298.8	-0.692427	0.106829	0.387567	0	1282.68	26637	-4.37747	3.36079e-07	9.84824e-06	-1
Leryth_001786		908.245	779.019	0.214205	0.564328	0.997063	0	1373.26	1851.32	-0.399484	0.283294	0.710182	0	821.141	590.448	0.465495	0.474845	0.859144	0
Leryth_001787		267.675	220.116	0.274987	0.44866	0.947533	0	434.693	453.146	-0.0273487	0.941515	1	0	371.637	353.557	0.0601535	0.925279	1	0
Leryth_001788		486.403	490.479	-0.0175905	0.96197	1	0	646.096	733.193	-0.150164	0.68293	0.991697	0	951.391	1337.4	-0.49959	0.433689	0.825991	0
Leryth_001789		318.822	379.939	-0.257012	0.505081	0.981412	0	546.198	679.465	-0.287073	0.458477	0.881132	0	489.853	643.802	-0.402092	0.551241	0.918194	0
Leryth_001790		1.94666	4.47226	-1.09448	0.278587	0.805383	0	1.04546	0	2.60297	0.533729	0.918238	0	1.41576	2.13415	-0.697088	1	1	0
Leryth_001791		354.259	663.82	-0.908472	0.032612	0.228172	0	10466.1	13366.8	-0.323021	0.44309	0.874273	0	129.542	170.021	-0.398803	0.598922	0.935723	0
Leryth_001792		509.646	1273.46	-1.21537	0.0218365	0.172705	0	2844.41	5204.72	-0.888742	0.0888512	0.342089	0	121.755	451.017	-1.85532	0.0670438	0.283052	0
Leryth_001793		0.924293	1.66433	-0.743542	0.784354	1	0	3.08252	8.19053	-1.14768	0.431314	0.863718	0	0	2.84553	-4.13972	0.590108	0.931826	0
Leryth_001794		827.984	784.576	0.0712238	0.844434	1	0	568.868	662.061	-0.187435	0.60763	0.961006	0	320.67	340.752	-0.0980779	0.879155	1	0
Leryth_001795		284.114	257.038	0.135395	0.711312	1	0	188.644	131.879	0.549429	0.13848	0.462063	0	377.3	584.757	-0.646097	0.312825	0.714399	0
Leryth_001796		392.17	209.194	0.903243	0.0596867	0.342917	0	125.815	193.156	-0.56712	0.240013	0.642531	0	193.959	0	11.0239	8.67187e-10	4.63185e-08	1
Leryth_001797		86.7722	61.3858	0.577254	0.523324	0.983512	0	85.7771	19.9883	1.88768	0.119068	0.415142	0	15222.3	3097.36	2.30694	0.025998	0.142485	0
Leryth_001798		893.842	922.186	-0.045975	0.908351	1	0	342.535	372.391	-0.1016	0.806567	1	0	1727.23	915.55	0.913936	0.190456	0.552667	0
Leryth_001799		3025.39	3547.55	-0.233599	0.557075	0.993296	0	3683.83	4626.66	-0.302008	0.448292	0.877062	0	4144.64	2208.13	0.902576	0.197837	0.563641	0
Leryth_001800		3021.04	2386.43	0.333606	0.423262	0.934722	0	1411.56	1134.39	0.348793	0.403163	0.836158	0	811.939	575.509	0.484208	0.507816	0.886583	0
Leryth_001801		3766.14	2878.01	0.384686	0.308327	0.82821	0	2271.11	2527.11	-0.128313	0.734828	1	0	1365.5	1037.2	0.393325	0.552744	0.919365	0
Leryth_001802		335.676	726.809	-1.12203	0.00282085	0.0362232	-1	872.532	1838.06	-1.04296	0.00544018	0.0390389	-1	604.53	2181.81	-1.86163	0.00534817	0.0414588	-1
Leryth_001803		123.965	112.348	0.128953	0.749739	1	0	209.645	176.408	0.283378	0.483575	0.90125	0	155.734	155.081	-0.00455643	0.997731	1	0
Leryth_001804		241.03	195.925	0.293694	0.486955	0.97103	0	311.425	357.109	-0.168851	0.691801	0.99732	0	319.962	473.07	-0.572432	0.439088	0.829529	0
Leryth_001805		642.501	358.895	0.843206	0.0425267	0.274286	0	112.02	33.923	1.75818	0.000219866	0.00249791	1	4081.64	297.358	3.77656	2.63856e-06	6.21441e-05	1
Leryth_001806		17133.3	15519.7	0.139504	0.743665	1	0	3950.68	1532.92	1.38303	0.00148705	0.013145	1	12187.6	2540.35	2.25745	0.00387127	0.0319963	1
Leryth_001807		22.2565	4.91559	2.09053	0.00199948	0.0276171	1	43.8269	37.684	0.242511	0.744607	1	0	423.313	400.509	0.077143	0.944441	1	0
Leryth_001808		3.07842	4.13186	-0.414904	0.735053	1	0	6.57349	9.87278	-0.614082	0.596176	0.955438	0	23.3601	145.834	-2.64666	0.0625999	0.269461	0
Leryth_001809		82.751	120.631	-0.553048	0.204527	0.699705	0	187.69	220.46	-0.197443	0.652931	0.983276	0	229.353	804.574	-1.81854	0.0194581	0.114937	0
Leryth_001810		1520.36	1711.82	-0.174616	0.653521	1	0	3814.35	4362.17	-0.165852	0.670064	0.985521	0	2893.82	4776.23	-0.728601	0.285662	0.683538	0
Leryth_001811		1052.59	1028.77	0.0263188	0.942473	1	0	870.803	713.154	0.318	0.383469	0.81482	0	280.321	219.817	0.342809	0.594544	0.93252	0
Leryth_001812		204.184	169.316	0.266852	0.56103	0.995124	0	124.125	126.273	-0.0027923	1	1	0	95.5639	383.435	-2.0103	0.0159442	0.0985045	-1
Leryth_001813		2.73742	1.09425	0.958479	0.478729	0.965996	0	3.35876	2.58047	0.190121	1	1	0	7.0788	14.2277	-0.988758	0.642064	0.962975	0
Leryth_001814		5869.88	10085.1	-0.78705	0.0702738	0.38048	0	2011.4	292.077	2.81779	1.1966e-09	3.71872e-08	1	5884.61	966.058	2.59448	0.0012213	0.012415	1
Leryth_001815		0	8.08078	-3.23732	0.302938	0.823963	0	9.99794	0	2.6022	0.535292	0.918238	0	0	0	0	1	1	0
Leryth_001816		1732.98	2203.44	-0.260896	0.676612	1	0	1748.29	2644	-0.6225	0.336481	0.759754	0	652.666	748.375	-0.210136	0.855514	1	0
Leryth_001817		51.9266	22.0617	1.22721	0.0367235	0.247335	0	22.0518	18.1035	0.342778	0.589961	0.952205	0	37.5177	59.7562	-0.679107	0.511647	0.890076	0
Leryth_001818		5724.74	6308.07	-0.147432	0.734198	1	0	5956.84	13509	-1.15134	0.00883402	0.0579297	-1	14854.9	4018.6	1.87673	0.0168369	0.10282	0
Leryth_001819		138.826	173.125	-0.326166	0.492815	0.97473	0	80.2567	88.3086	-0.100624	0.847055	1	0	192.543	230.488	-0.266803	0.750009	1	0
Leryth_001820		1.7556	0	1.84184	1	1	0	326.284	79.121	1.99042	0.0198557	0.111152	0	131.666	352.846	-1.37711	0.326712	0.729738	0
Leryth_001821		22437.8	7559.01	1.56295	0.000389242	0.00722234	1	2862.64	690.1	2.08667	3.35829e-06	5.84768e-05	1	879.895	448.883	0.96194	0.207745	0.579506	0
Leryth_001822		1000.57	747.794	0.414041	0.2537	0.775065	0	584.434	756.173	-0.344256	0.345351	0.771039	0	1040.58	474.492	1.12398	0.0794639	0.319157	0
Leryth_001823		1054.58	932.707	0.174024	0.650966	1	0	437.121	614.199	-0.45992	0.238794	0.64038	0	339.783	273.171	0.309097	0.654045	0.969664	0
Leryth_001824		370.155	220.126	0.7469	0.129077	0.549806	0	16.9142	3.17964	2.35326	0.00320085	0.0252291	1	285.276	323.679	-0.186457	0.832411	1	0
Leryth_001825		475.653	528.381	-0.158671	0.665447	1	0	607.194	596.547	0.055749	0.879944	1	0	592.496	595.428	-0.0195711	0.976308	1	0
Leryth_001826		18.5446	2.53225	2.77882	0.00932546	0.0908331	1	17.0767	4.79811	1.8846	0.112256	0.397663	0	0	13.5163	-5.85534	0.114873	0.406692	0
Leryth_001827		16.08	25.4738	-0.691737	0.186179	0.667548	0	8.35181	3.18714	1.36521	0.0523548	0.234288	0	9.20245	1000.92	-6.79149	2.2627e-09	1.11213e-07	-1
Leryth_001828		2396.21	925.716	1.36601	0.000591968	0.0101484	1	78.0194	17.9883	2.16707	1.61324e-05	0.000244508	1	387.918	970.326	-1.32309	0.0579793	0.254674	0
Leryth_001829		13407.3	5474.28	1.29705	0.0006816	0.0114167	1	307.083	89.5817	1.81554	0.000117622	0.00144211	1	1361.96	3657.22	-1.39418	0.0382685	0.189065	0
Leryth_001830		9371.23	3966.59	1.2358	0.00155999	0.0225717	1	260.027	66.1341	2.01673	1.91484e-06	3.48989e-05	1	724.162	2012.5	-1.47806	0.031822	0.166284	0
Leryth_001831		211.193	184.847	0.185537	0.630385	1	0	307.134	238.9	0.389257	0.315608	0.734702	0	304.389	293.801	0.0403432	0.953585	1	0
Leryth_001832		6.49721	14.642	-1.12957	0.144066	0.583862	0	11.458	10.5047	0.222702	0.85846	1	0	7.0788	4.97968	0.522707	0.782534	1	0
Leryth_001833		1011.94	739.668	0.444257	0.232354	0.74516	0	1060.23	963.163	0.16897	0.650161	0.982981	0	641.34	466.667	0.446806	0.492909	0.874715	0
Leryth_001834		25.9791	15.5049	0.724981	0.435378	0.941504	0	14.6372	17.6844	-0.368079	0.866458	1	0	38.2255	30.5895	0.341824	0.825951	1	0
Leryth_001835		817.641	1410	-0.781839	0.0395276	0.260768	0	740.949	1149.58	-0.609319	0.109711	0.392373	0	3399.95	826.627	2.04191	0.00285299	0.0249803	1
Leryth_001836		16.2702	12.308	0.392477	0.524327	0.983512	0	10.5693	11.2989	-0.0448611	0.973804	1	0	50.9674	83.2318	-0.730667	0.493305	0.875088	0
Leryth_001837		47.8652	65.9882	-0.402019	0.644219	1	0	266.068	129.538	0.988777	0.205001	0.584955	0	72.2038	188.517	-1.33671	0.321722	0.723658	0
Leryth_001838		7.15387	1.53927	1.65285	0.451304	0.948525	0	35.7521	42.8306	-0.35005	0.878726	1	0	6.37092	103.151	-3.81861	0.047996	0.222837	0
Leryth_001839		53.068	94.8266	-0.803001	0.274772	0.801869	0	12.5455	11.4452	0.155847	1	1	0	119.632	15.6504	2.89484	0.0421966	0.203078	0
Leryth_001840		199.232	238.258	-0.264267	0.510663	0.983512	0	235.113	299.238	-0.315322	0.436059	0.868172	0	357.48	315.143	0.172187	0.807679	1	0
Leryth_001841		3556.13	4241.81	-0.176698	0.704154	1	0	2631.47	2643.4	-0.0288493	0.956923	1	0	1951.63	1122.56	0.828831	0.319003	0.721482	0
Leryth_001842		301.419	378.708	-0.331268	0.462927	0.954964	0	301.795	234.373	0.40061	0.383659	0.814911	0	24.7758	1.42277	4.02137	0.000816784	0.00887479	1
Leryth_001843		1031.78	1256.63	-0.287081	0.549746	0.989965	0	1426.92	663.989	1.10679	0.0238623	0.128419	0	193.251	314.431	-0.671766	0.440398	0.830608	0
Leryth_001844		76.8299	86.697	-0.168595	0.784357	1	0	120.202	33.6577	1.85241	0.00433695	0.0323793	1	133.082	999.493	-2.8989	0.00825114	0.0585957	-1
Leryth_001845		11.4639	6.20718	0.834917	0.311311	0.829635	0	4.57844	1.20958	2.1803	0.113977	0.401622	0	30.4389	41.9716	-0.480146	0.723847	1	0
Leryth_001846		10.995	10.026	0.0996221	0.921578	1	0	8.30364	48.3934	-2.48628	0.00452887	0.0335861	-1	55.9226	2.84553	4.1422	0.0162454	0.100009	0
Leryth_001847		65.6148	59.0316	0.149701	0.82292	1	0	22.8622	8.7747	1.46313	0.0645203	0.273147	0	30.4389	3.55692	3.12376	0.0233474	0.131467	0
Leryth_001848		661.559	1220.63	-0.889978	0.0146849	0.128295	0	680.337	693.675	0.00217505	0.998189	1	0	999.527	966.058	0.0407588	0.949538	1	0
Leryth_001849		0.557676	0.776004	-0.612509	0.81476	1	0	2.76993	0	4.23285	0.0453376	0.210308	0	0	2.13415	-4.69714	0.385888	0.785058	0
Leryth_001850		475.837	393.256	0.268691	0.473836	0.962992	0	364.606	335.836	0.145799	0.701768	1	0	578.338	317.277	0.856393	0.194465	0.559265	0
Leryth_001851		1240.05	1301.86	-0.0735127	0.839951	1	0	1249.75	1673.03	-0.391477	0.283216	0.71005	0	2069.84	1796.95	0.198585	0.754542	1	0
Leryth_001852		204.845	132.075	0.628734	0.206048	0.70185	0	165.584	187.081	-0.148045	0.778798	1	0	355.356	181.403	0.964442	0.273031	0.669384	0
Leryth_001853		17.04	10.9355	0.810208	0.780746	1	0	110.493	110.742	-0.0218212	1	1	0	138.745	427.541	-1.59902	0.275082	0.670935	0
Leryth_001854		1702.4	804.106	1.07772	0.00337399	0.0416061	1	788.244	529.919	0.600968	0.10294	0.379216	0	496.224	560.57	-0.182309	0.775501	1	0
Leryth_001855		29.6617	68.6435	-1.19091	0.0955082	0.460038	0	117.995	65.5328	0.817764	0.259061	0.67439	0	441.01	579.066	-0.375263	0.750373	1	0
[truncated: 25,403 more rows]

## Sheet: Table S4
Supplemental Table S4 - List of known and candidate shikonin proteins
Corresponding gene in genome assembly	Protein	Gene symbol	Species	NCBI accession	Reference
Leryth_015068	4-hydroxybenzoate geranyltransferase 1	LePGT1	Lithospermum erythrorhizon	Q8W405.1	Yazaki et al., 2002
Leryth_002561	4-hydroxybenzoate geranyltransferase 2	LePGT2	Lithospermum erythrorhizon	Q8W404.1	Yazaki et al., 2002
Leryth_024166	geranylhydroquinone 3''-hydroxylase1	LeCYP76B100	Lithospermum erythrorhizon	MN056183	Song et al., 2020
Leryth_016594	geranylhydroquinone 3''-hydroxylase2	LeCYP76B101	Lithospermum erythrorhizon	MN056184	Song et al., 2020; Wang et al., 2018
Leryth_005254	ATP-binding cassette protein	LeMDR	Lithospermum erythrorhizon	ATA63002.1	Zhu et al., 2017
Leryth_012435	ATP-binding cassette protein	LeMRP	Lithospermum erythrorhizon	ATA63003.1	Zhu et al., 2018
Leryth_008670	R2R3-type MYB transcription factor	LeMYB1	Lithospermum erythrorhizon	AGQ80898.1	Zhao et al., 2014
Leryth_003211	1-aminocyclopropane-1-carboxylate synthase	LeACS-1	Lithospermum erythrorhizon	ACX71871.1	Fang et al., 2016
Leryth_LEPS	novel apoplastic protein	LePS-2	Lithospermum erythrorhizon	BAB61106.1	Yamamura et al., 2003
Leryth_026972	alkannin O-acyltransferase	LeAAT1	Lithospermum erythrorhizon	LC520138.1	Oshikiri et al., 2020
Leryth_023223	shikonin O-acyltransferase	LeSAT1	Lithospermum erythrorhizon	LC520137.1	Oshikiri et al., 2020
Leryth_026973	deoxyshikonin hydroxylase	LeCYP82AR2	Lithospermum erythrorhizon	MT921814	Song et al., 2021
Leryth_023382	cytosol-localized geranyl diphosphate synthase	LeGPPS	Lithospermum erythrorhizon	LC427363.1	Ueoka et al., 2020
Leryth_000001	dark-inducible gene	LeDI-2	Lithospermum erythrorhizon	BAB41107.1	Zhang et al., 2010
References
Fang, R. et al. (2016). Transgenic analysis reveals LeACS-1 as a positive regulator of ethylene-induced shikonin biosynthesis in Lithospermum erythrorhizon hairy roots. Plant Mol. Biol. 90: 345–358.
Oshikiri, Haruka et al. “Two BAHD Acyltransferases Catalyze the Last Step in the Shikonin/Alkannin Biosynthetic Pathway.” Plant physiology vol. 184,2 (2020): 753-761.
Wan Song, Yibin Zhuang, Tao Liu (2020). Potential role of two cytochrome P450s obtained from Lithospermum erythrorhizon in catalyzing the oxidation of geranylhydroquinone during Shikonin biosynthesis. Phytochemistry. 175: 112375
Wan Song, Yibin Zhuang, and Tao Liu (2021). CYP82AR Subfamily Proteins Catalyze C-1′ Hydroxylations of Deoxyshikonin in the Biosynthesis of Shikonin and Alkannin. Organic Letters. 23 (7), 2455-2459
Yamamura, Y., Sahin, F.P., Nagatsu, A., and Mizukami, H. (2003). Molecular cloning and characterization of a cDNA encoding a novel apoplastic protein preferentially expressed in a shikonin-producing callus strain of Lithospermum erythrorhizon. Plant Cell Physiol. 44: 437–446.
Yazaki, K., Kunihisa, M., Fujisaki, T., and Sato, F. (2002). Geranyl Diphosphate:4-Hydroxybenzoate Geranyltransferase from Lithospermum erythrorhizon . J. Biol. Chem. 277: 6240–6246.
Zhang, W.J., Su, J., Tan, M.Y., Liu, G.L., Pang, Y.J., Shen, H.G., Qi, J.L., and Yang, Y. (2010). Expression analysis of shikonin-biosynthetic genes in response to M9 medium and light in Lithospermum erythrorhizon cell cultures. Plant Cell. Tissue Organ Cult. 101: 135–142.
Zhao, H., Baloch, S.K., Kong, L.R., Zhang, W.J., Zou, A.L., Wang, X.M., Qi, J.L., and Yang, Y.H. (2014). Molecular cloning, characterization, and expression analysis of LeMYB1 from Lithospermum erythrorhizon. Biol. Plant. 58: 436–444.
Zhu, Y., Lu, G.H., Bian, Z.W., Wu, F.Y., Pang, Y.J., Wang, X.M., Yang, R.W., Tang, C.Y., Qi, J.L., and Yang, Y.H. (2017). Involvement of LeMDR, an ATP-binding cassette protein gene, in shikonin transport and biosynthesis in Lithospermum erythrorhizon. BMC Plant Biol. 17: 1–10.
Zhu, Y., Chu, S.-J., Luo, Y.-L., Fu, J.-Y., Tang, C.-Y., Lu, G.-H., Pang, Y.-J., Wang, X.-M., Yang, R.-W., Qi, J.-L. and Yang, Y.-H. (2018), Involvement of LeMRP, an ATP-binding cassette transporter, in shikonin transport and biosynthesis in Lithospermum erythrorhizon. Plant Biol J, 20: 365-373.

## Sheet: Table S5
Supplemental Table S5 - Summary of network module identification using ClusterOne
Networks were constructed using 4 different edge weight transformations (See Wisecaver er al. 2017, Plant Cell)
Network size increases with number of edges from N1 to N4
I.e., N1 has the fewest edges between genes and smallest average module size. N4 has the greatest number of edges between genes and the largest module size.
Network	Average module size	Number of modules
N1	10.68	1178
N2	20.8958	758
N3	57.6346	353
N4	137.788	184

## Sheet: Table S6
Supplemental Table S6 - N1 shikonin sub-network genes
CoE GPPS - Inclusion of gene in LeGPPS coexpression module (1 = present in module, 0 = absent in module)
CoE PGT - Inclusion of gene in LePGT1 coexpression module (1 = present in module, 0 = absent in module)
CoE CYP76B101 - Inclusion of gene in LeCYP76B101 coexpression module (1 = present in module, 0 = absent in module)
CoE MDR - Inclusion of gene in LeMDR coexpression module (1 = present in module, 0 = absent in module)
DE DvL - Differential expression status of gene in dark conditions relative light conditions (1 = significantly overexpressed, 0 = not significantly different, -1 = significantly underexpressed)
DE PvV - Differential expression status of gene in periderm tissue relative vasular tissues (1 = significantly overexpressed, 0 = not significantly different, -1 = significantly underexpressed)
DE RvL - Differential expression status of gene in whole root tissue relative to leaf/stem tissue (1 = significantly overexpressed, 0 = not significantly different, -1 = significantly underexpressed)
InterproScan results provided in columns J - AA
Gene	Note	CoE GPPS	CoE PGT	CoE CYP76B101	CoE MDR	DE DvL	DE PvV	DE RvL	InterPro	GO terms	Pathways	Pfam	ProSiteProfiles	ProSitePatterns	PRINTS	TIGRFAM	TMHMM	CDD	ProDom	MobiDBLite	PANTHER	Gene3D	SignalP_EUK	SUPERFAMILY	SMART	PIRSF
Leryth_000173	4CLL homolog	0	0	1	0	0	1	1	IPR042099: AMP-dependent synthetase-like superfamily | IPR000873: AMP-dependent synthetase/ligase | IPR025110: AMP-binding enzyme, C-terminal domain	GO:0003824		PF13193: AMP-binding enzyme C-terminal domain (1.1E-19) | PF00501: AMP-binding enzyme (1.3E-53)					TMhelix: Region of a membrane-bound protein predicted to be embedded in the membrane	cd05904: 4CL (0.0)			PTHR24096:SF261 (1.9E-197) | PTHR24096 (1.9E-197)	G3DSA:3.40.50.980 (9.8E-28) | G3DSA:3.40.50.12780 (9.7E-61) | G3DSA:3.30.300.30 (8.7E-31)		SSF56801 (3.53E-111)
Leryth_013111	HMGR homolog	0	1	0	0	0	1	1	IPR004554: Hydroxymethylglutaryl-CoA reductase, eukaryotic/archaeal type | IPR023076: Hydroxymethylglutaryl-CoA reductase, class I/II, conserved site | IPR009023: Hydroxymethylglutaryl-CoA reductase, class I/II, NAD/NADP-binding domain superfamily | IPR009029: Hydroxymethylglutaryl-CoA reductase, class I/II, substrate-binding domain superfamily | IPR023074: Hydroxymethylglutaryl-CoA reductase, cl…	GO:0008299 | GO:0016616 | GO:0005515 | GO:0015936 | GO:0004420 | GO:0055114 | GO:0050662	MetaCyc: PWY-7524 | Reactome: R-HSA-1989781 | MetaCyc: PWY-7391 | MetaCyc: PWY-922 | Reactome: R-HSA-191273 | MetaCyc: PWY-6174 | Reactome: R-HSA-2426168 | KEGG: 00900+1.1.1.34	PF00368: Hydroxymethylglutaryl-coenzyme A reductase (7.9E-97)	PS50065: Hydroxymethylglutaryl-coenzyme A reductases family profile (88.928)	PS00066: Hydroxymethylglutaryl-coenzyme A reductases signature 1 | PS00318: Hydroxymethylglutaryl-coenzyme A reductases signature 2 | PS01192: Hydroxymethylglutaryl-coenzyme A reductases signature 3	PR00071: Hydroxymethylglutaryl-coenzyme A reductase signature (4.7E-56)			cd00643: HMG-CoA_reductase_classI (2.09843E-160)			PTHR10572:SF32 (1.5E-171) | PTHR10572 (1.5E-171)	G3DSA:3.90.770.10 (3.1E-76) | G3DSA:3.30.70.420 (5.0E-36)		SSF56542 (5.75E-66) | SSF55035 (2.22E-35)
Leryth_013112	HMGR homolog	0	1	0	0	0	1	1	IPR023076: Hydroxymethylglutaryl-CoA reductase, class I/II, conserved site | IPR009029: Hydroxymethylglutaryl-CoA reductase, class I/II, substrate-binding domain superfamily | IPR023074: Hydroxymethylglutaryl-CoA reductase, class I/II, catalytic domain superfamily | IPR002202: Hydroxymethylglutaryl-CoA reductase, class I/II	GO:0016616 | GO:0015936 | GO:0004420 | GO:0055114 | GO:0050662	MetaCyc: PWY-7524 | Reactome: R-HSA-1989781 | MetaCyc: PWY-7391 | MetaCyc: PWY-922 | Reactome: R-HSA-191273 | MetaCyc: PWY-6174 | Reactome: R-HSA-2426168 | KEGG: 00900+1.1.1.34	PF00368: Hydroxymethylglutaryl-coenzyme A reductase (1.7E-42)	PS50065: Hydroxymethylglutaryl-coenzyme A reductases family profile (39.19)	PS00318: Hydroxymethylglutaryl-coenzyme A reductases signature 2 | PS01192: Hydroxymethylglutaryl-coenzyme A reductases signature 3							PTHR10572:SF33 (4.6E-73) | PTHR10572 (4.6E-73)	G3DSA:3.90.770.10 (1.6E-50)		SSF56542 (1.16E-41)
Leryth_014271	HMGR homolog	0	0	1	0	1	1	0	IPR023282: Hydroxymethylglutaryl-CoA reductase, N-terminal | IPR004554: Hydroxymethylglutaryl-CoA reductase, eukaryotic/archaeal type | IPR023076: Hydroxymethylglutaryl-CoA reductase, class I/II, conserved site | IPR009023: Hydroxymethylglutaryl-CoA reductase, class I/II, NAD/NADP-binding domain superfamily | IPR009029: Hydroxymethylglutaryl-CoA reductase, class I/II, substrate-binding domain sup…	GO:0008299 | GO:0016616 | GO:0005515 | GO:0015936 | GO:0004420 | GO:0055114 | GO:0050662	MetaCyc: PWY-7524 | Reactome: R-HSA-1989781 | MetaCyc: PWY-7391 | MetaCyc: PWY-922 | Reactome: R-HSA-191273 | MetaCyc: PWY-6174 | Reactome: R-HSA-2426168 | KEGG: 00900+1.1.1.34	PF00368: Hydroxymethylglutaryl-coenzyme A reductase (2.7E-147)	PS50065: Hydroxymethylglutaryl-coenzyme A reductases family profile (141.268)	PS00066: Hydroxymethylglutaryl-coenzyme A reductases signature 1 | PS00318: Hydroxymethylglutaryl-coenzyme A reductases signature 2 | PS01192: Hydroxymethylglutaryl-coenzyme A reductases signature 3	PR00071: Hydroxymethylglutaryl-coenzyme A reductase signature (2.7E-86)	TIGR00533: HMG_CoA_R_NADP: hydroxymethylglutaryl-CoA reductase (NADPH) (3.6E-166)	TMhelix: Region of a membrane-bound protein predicted to be embedded in the membrane	cd00643: HMG-CoA_reductase_classI (0.0)			PTHR10572 (0.0) | PTHR10572:SF27 (0.0)	G3DSA:3.90.770.10 (3.2E-145) | G3DSA:1.10.3270.10 (9.4E-22) | G3DSA:3.30.70.420 (3.2E-145)		SSF56542 (1.44E-106) | SSF55035 (1.57E-46)
Leryth_018349	HMGS homolog	0	0	1	0	1	1	1	IPR010122: Hydroxymethylglutaryl-CoA synthase, eukaryotic | IPR013746: Hydroxymethylglutaryl-coenzyme A synthase C-terminal domain | IPR013528: Hydroxymethylglutaryl-coenzyme A synthase, N-terminal | IPR000590: Hydroxymethylglutaryl-coenzyme A synthase, active site | IPR016039: Thiolase-like	GO:0008299 | GO:0004421 | GO:0003824	MetaCyc: PWY-7571 | MetaCyc: PWY-7524 | KEGG: 00650+2.3.3.10 | Reactome: R-HSA-1989781 | MetaCyc: PWY-7391 | MetaCyc: PWY-922 | KEGG: 00900+2.3.3.10 | KEGG: 00072+2.3.3.10 | KEGG: 00280+2.3.3.10 | MetaCyc: PWY-6174	PF01154: Hydroxymethylglutaryl-coenzyme A synthase N terminal (1.2E-69) | PF08540: Hydroxymethylglutaryl-coenzyme A synthase C terminal (5.7E-113)		PS01226: Hydroxymethylglutaryl-coenzyme A synthase active site		TIGR01833: HMG-CoA-S_euk: hydroxymethylglutaryl-CoA synthase (5.4E-206)		cd00827: init_cond_enzymes (3.05154E-74)			PTHR43323:SF2 (2.4E-295) | PTHR43323 (2.4E-295)	G3DSA:3.40.47.10 (1.9E-178)		SSF53901 (8.07E-68)
Leryth_016594	LeCYP76B101	1	0	1	0	0	1	1	IPR002401: Cytochrome P450, E-class, group I | IPR017972: Cytochrome P450, conserved site | IPR036396: Cytochrome P450 superfamily | IPR001128: Cytochrome P450	GO:0020037 | GO:0016705 | GO:0005506 | GO:0055114		PF00067: Cytochrome P450 (1.8E-105)		PS00086: Cytochrome P450 cysteine heme-iron ligand signature	PR00463: E-class P450 group I signature (5.0E-46) | PR00385: P450 superfamily signature (5.5E-9)						PTHR24281 (2.2E-87)	G3DSA:1.10.630.10 (1.0E-126)		SSF48264 (5.11E-121)
Leryth_023382	LeGPPS	1	0	1	0	1	1	1	IPR008949: Isoprenoid synthase domain superfamily | IPR000092: Polyprenyl synthetase | IPR033749: Polyprenyl synthetase, conserved site | IPR039702: Farnesyl pyrophosphate synthase	GO:0008299 | GO:0004337 | GO:0045337 | GO:0033384 | GO:0004161	MetaCyc: PWY-7141 | KEGG: 00900+2.5.1.10+2.5.1.1 | MetaCyc: PWY-6383 | MetaCyc: PWY-7410 | MetaCyc: PWY-7721 | MetaCyc: PWY-7659 | MetaCyc: PWY-6859 | MetaCyc: PWY-7736 | MetaCyc: PWY-7182 | MetaCyc: PWY-5122 | MetaCyc: PWY-7102 | MetaCyc: PWY-5123 | MetaCyc: PWY-7709	PF00348: Polyprenyl synthetase (1.4E-89)		PS00444: Polyprenyl synthases signature 2 | PS00723: Polyprenyl synthases signature 1				cd00685: Trans_IPPS_HT (2.20654E-74)			PTHR11525:SF12 (7.2E-183) | PTHR11525 (7.2E-183)	G3DSA:1.10.600.10 (8.7E-115)		SSF48576 (4.32E-90)
Leryth_005254	LeMDR	0	0	0	1	0	1	0	IPR011527: ABC transporter type 1, transmembrane domain | IPR003439: ABC transporter-like | IPR036640: ABC transporter type 1, transmembrane domain superfamily | IPR027417: P-loop containing nucleoside triphosphate hydrolase | IPR039421: Type I protein exporter | IPR003593: AAA+ ATPase domain | IPR017871: ABC transporter, conserved site	GO:0055085 | GO:0005524 | GO:0042626 | GO:0016021 | GO:0016887		PF00005: ABC transporter (7.3E-34) | PF00664: ABC transporter transmembrane region (1.5E-60)	PS50929: ABC transporter integral membrane type-1 fused domain profile (40.441) | PS50893: ATP-binding cassette, ABC transporter-type domain profile (23.956)	PS00211: ABC transporters family signature			TMhelix: Region of a membrane-bound protein predicted to be embedded in the membrane	cd18578: ABC_6TM_Pgp_ABCB1_D2_like (5.89541E-134) | cd18577: ABC_6TM_Pgp_ABCB1_D1_like (2.71171E-91) | cd03249: ABC_MTABC3_MDL1_MDL2 (1.05686E-134)		mobidb-lite: consensus disorder prediction	PTHR24221 (0.0) | PTHR24221:SF516 (0.0)	G3DSA:3.40.50.300 (0.0) | G3DSA:1.20.1560.10 (0.0)		SSF52540 (1.01E-87) | SSF90123 (2.09E-63)	SM00382 (3.9E-17)
Leryth_015068	LePGT1	0	1	0	0	1	1	1	IPR030470: UbiA prenyltransferase conserved site | IPR000537: UbiA prenyltransferase family | IPR039653: Prenyltransferase | IPR006370: 4-hydroxybenzoate polyprenyltransferase-like	GO:0016765 | GO:0004659 | GO:0016021	Reactome: R-HSA-2142789 | Reactome: R-HSA-1268020	PF01040: UbiA prenyltransferase family (5.8E-53)		PS00943: UbiA prenyltransferase family signature		TIGR01474: ubiA_proteo: 4-hydroxybenzoate polyprenyl transferase (7.0E-97)	TMhelix: Region of a membrane-bound protein predicted to be embedded in the membrane	cd13959: PT_UbiA_COQ2 (7.83537E-109)			PTHR11048 (7.5E-135) | PTHR11048:SF28 (7.5E-135)	G3DSA:1.20.120.1780 (8.9E-14) | G3DSA:1.10.357.140 (3.0E-40)
Leryth_002561	LePGT2	1	0	1	0	1	1	1	IPR030470: UbiA prenyltransferase conserved site | IPR039653: Prenyltransferase | IPR000537: UbiA prenyltransferase family | IPR006370: 4-hydroxybenzoate polyprenyltransferase-like	GO:0016765 | GO:0004659 | GO:0016021	Reactome: R-HSA-2142789 | Reactome: R-HSA-1268020	PF01040: UbiA prenyltransferase family (1.8E-51)		PS00943: UbiA prenyltransferase family signature		TIGR01474: ubiA_proteo: 4-hydroxybenzoate polyprenyl transferase (3.3E-95)	TMhelix: Region of a membrane-bound protein predicted to be embedded in the membrane	cd13959: PT_UbiA_COQ2 (3.80681E-106)			PTHR11048 (7.5E-135) | PTHR11048:SF28 (7.5E-135)	G3DSA:1.10.357.140 (8.4E-40) | G3DSA:1.20.120.1780 (2.5E-13)
Leryth_020159	NUDX1 homolog	1	0	1	0	0	1	0	IPR020631: Tetrahydrofolate dehydrogenase/cyclohydrolase, NAD(P)-binding domain | IPR020476: NUDIX hydrolase | IPR000086: NUDIX hydrolase domain | IPR020867: Tetrahydrofolate dehydrogenase/cyclohydrolase, conserved site | IPR036291: NAD(P)-binding domain superfamily | IPR020084: NUDIX hydrolase, conserved site | IPR020630: Tetrahydrofolate dehydrogenase/cyclohydrolase, catalytic domain | IPR01579…	GO:0004488 | GO:0016787 | GO:0003824 | GO:0055114	MetaCyc: PWY-5030 | MetaCyc: PWY-6613 | KEGG: 00720+1.5.1.5+3.5.4.9 | MetaCyc: PWY-2201 | Reactome: R-HSA-2393930 | Reactome: R-HSA-196757 | KEGG: 00670+1.5.1.5+3.5.4.9 | MetaCyc: PWY-7909 | MetaCyc: PWY-5497 | MetaCyc: PWY-1722 | MetaCyc: PWY-3841	PF02882: Tetrahydrofolate dehydrogenase/cyclohydrolase, NAD(P)-binding domain (1.1E-59) | PF00293: NUDIX domain (1.6E-17) | PF00763: Tetrahydrofolate dehydrogenase/cyclohydrolase, catalytic domain (3.5E-30)	PS51462: Nudix hydrolase domain profile (14.874)	PS00767: Tetrahydrofolate dehydrogenase/cyclohydrolase signature 2 | PS00893: Nudix box signature	PR00085: Tetrahydrofolate dehydrogenase/cyclohydrolase family signature (5.1E-52) | PR00502: NUDIX hydrolase family signature (1.3E-5)			cd04678: Nudix_Hydrolase_19 (3.72278E-53) | cd01080: NAD_bind_m-THF_DH_Cyclohyd (1.02942E-87)			PTHR10025:SF60 (9.2E-133) | PTHR10025 (9.2E-133)	G3DSA:3.40.50.720 (6.4E-92) | G3DSA:3.90.79.10 (6.1E-39) | G3DSA:3.40.50.10860 (6.4E-92)		SSF55811 (2.03E-27) | SSF53223 (1.25E-29) | SSF51735 (3.13E-45)
Leryth_009703	PAL homolog	0	0	1	0	0	1	0	IPR005922: Phenylalanine ammonia-lyase | IPR023144: Phenylalanine ammonia-lyase, shielding domain superfamily | IPR001106: Aromatic amino acid lyase | IPR008948: L-Aspartase-like | IPR022313: Phenylalanine/histidine ammonia-lyases, active site | IPR024083: Fumarase/histidase, N-terminal	GO:0016841 | GO:0003824 | GO:0005737 | GO:0006559	MetaCyc: PWY-1121 | KEGG: 00360+4.3.1.24 | KEGG: 00940+4.3.1.24 | MetaCyc: PWY-6444 | MetaCyc: PWY-6457 | MetaCyc: PWY-5883 | MetaCyc: PWY-5048 | Reactome: R-HSA-70921	PF00221: Aromatic amino acid lyase (4.0E-152)		PS00488: Phenylalanine and histidine ammonia-lyases signature		TIGR01226: phe_am_lyase: phenylalanine ammonia-lyase (0.0)		cd00332: PAL-HAL (0.0)			PTHR10362 (0.0) | PTHR10362:SF38 (0.0)	G3DSA:1.10.274.20 (3.9E-215) | G3DSA:1.20.200.10 (3.9E-215) | G3DSA:1.10.275.10 (2.5E-98)		SSF48557 (5.65E-259)
Leryth_027448	PGT-like	1	0	1	0	1	1	1	IPR030470: UbiA prenyltransferase conserved site | IPR000537: UbiA prenyltransferase family | IPR039653: Prenyltransferase | IPR006370: 4-hydroxybenzoate polyprenyltransferase-like	GO:0016765 | GO:0004659 | GO:0016021	Reactome: R-HSA-2142789 | Reactome: R-HSA-1268020	PF01040: UbiA prenyltransferase family (4.3E-52)		PS00943: UbiA prenyltransferase family signature		TIGR01474: ubiA_proteo: 4-hydroxybenzoate polyprenyl transferase (2.3E-94)	TMhelix: Region of a membrane-bound protein predicted to be embedded in the membrane	cd13959: PT_UbiA_COQ2 (2.42418E-103)			PTHR11048:SF28 (2.3E-130) | PTHR11048 (2.3E-130)	G3DSA:1.20.120.1780 (1.7E-12) | G3DSA:1.10.357.140 (2.9E-40)
Leryth_000257	shikonin gene candidate; Cytochrome P450	0	0	0	1	0	1	0	IPR002401: Cytochrome P450, E-class, group I | IPR017972: Cytochrome P450, conserved site | IPR036396: Cytochrome P450 superfamily | IPR001128: Cytochrome P450	GO:0020037 | GO:0016705 | GO:0005506 | GO:0055114		PF00067: Cytochrome P450 (4.2E-35)		PS00086: Cytochrome P450 cysteine heme-iron ligand signature	PR00463: E-class P450 group I signature (1.1E-28) | PR00385: P450 superfamily signature (6.9E-9)		TMhelix: Region of a membrane-bound protein predicted to be embedded in the membrane				PTHR24281 (1.6E-61)	G3DSA:1.10.630.10 (1.1E-44)		SSF48264 (8.46E-84)
Leryth_001242	shikonin gene candidate; Cytochrome P450	0	0	0	1	0	1	1	IPR002401: Cytochrome P450, E-class, group I | IPR017972: Cytochrome P450, conserved site | IPR036396: Cytochrome P450 superfamily | IPR001128: Cytochrome P450	GO:0020037 | GO:0016705 | GO:0005506 | GO:0055114		PF00067: Cytochrome P450 (4.7E-102)		PS00086: Cytochrome P450 cysteine heme-iron ligand signature	PR00463: E-class P450 group I signature (2.3E-38) | PR00385: P450 superfamily signature (8.2E-12)		TMhelix: Region of a membrane-bound protein predicted to be embedded in the membrane				PTHR24303 (1.4E-78)	G3DSA:1.10.630.10 (2.8E-117)		SSF48264 (4.85E-114)
Leryth_021809	shikonin gene candidate; Cytochrome P450	0	0	0	1	1	1	1	IPR002401: Cytochrome P450, E-class, group I | IPR017972: Cytochrome P450, conserved site | IPR036396: Cytochrome P450 superfamily | IPR001128: Cytochrome P450	GO:0020037 | GO:0016705 | GO:0005506 | GO:0055114		PF00067: Cytochrome P450 (4.0E-96)		PS00086: Cytochrome P450 cysteine heme-iron ligand signature	PR00463: E-class P450 group I signature (2.1E-44) | PR00385: P450 superfamily signature (1.0E-8)		TMhelix: Region of a membrane-bound protein predicted to be embedded in the membrane				PTHR24281 (5.6E-87)	G3DSA:1.10.630.10 (1.8E-121)		SSF48264 (3.14E-115)
Leryth_021171	shikonin gene candidate; Ubiquinone biosynthesis O-methyltransferase COQ3	1	0	0	0	1	1	0	IPR029063: S-adenosyl-L-methionine-dependent methyltransferase | IPR013216: Methyltransferase type 11 | IPR010233: Ubiquinone biosynthesis O-methyltransferase	GO:0008425 | GO:0008168 | GO:0006744	MetaCyc: PWY-5873 | MetaCyc: PWY-5856 | Reactome: R-HSA-2142789 | MetaCyc: PWY-5857 | MetaCyc: PWY-5872 | MetaCyc: PWY-5871 | MetaCyc: PWY-5855 | KEGG: 00130+2.1.1.222+2.1.1.64 | MetaCyc: PWY-5870 | MetaCyc: PWY-6708 | MetaCyc: PWY-7233 | MetaCyc: PWY-7230	PF08241: Methyltransferase domain (5.8E-18)				TIGR01983: UbiG: 3-demethylubiquinone-9 3-O-methyltransferase (2.2E-82)		cd02440: AdoMet_MTases (1.04507E-8)			PTHR43464 (1.1E-72) | PTHR43464:SF25 (1.1E-72)	G3DSA:3.40.50.150 (3.0E-65)		SSF53335 (1.75E-37)
Leryth_002195	shikonin gene candidate; Ubiquinone biosynthesis protein COQ4	0	1	0	0	1	1	1	IPR007715: Ubiquinone biosynthesis protein Coq4 | IPR027540: Ubiquinone biosynthesis protein Coq4, eukaryotes	GO:0006744 | GO:0005743		PF05019: Coenzyme Q (ubiquinone) biosynthesis protein Coq4 (2.5E-76)									PTHR12922:SF7 (1.2E-92) | PTHR12922 (1.2E-92)
Leryth_002564	WRKY	1	0	1	0	1	1	1	IPR018872: Zn-cluster domain | IPR036576: WRKY domain superfamily | IPR003657: WRKY domain	GO:0006355 | GO:0043565 | GO:0003700		PF10533: Plant zinc cluster domain (2.0E-18) | PF03106: WRKY DNA -binding domain (1.1E-26)	PS50811: WRKY domain profile (31.02)								PTHR31282:SF77 (4.6E-116) | PTHR31282 (4.6E-116)	G3DSA:2.20.25.80 (3.4E-30)		SSF118290 (5.23E-27)	SM00774 (9.5E-39)
Leryth_022870	WRKY	0	0	0	1	0	1	0	IPR036576: WRKY domain superfamily | IPR003657: WRKY domain	GO:0006355 | GO:0043565 | GO:0003700		PF03106: WRKY DNA -binding domain (3.6E-12)	PS50811: WRKY domain profile (15.698)								PTHR31221:SF112 (2.5E-22) | PTHR31221 (2.5E-22)	G3DSA:2.20.25.80 (7.8E-14)		SSF118290 (1.44E-13)	SM00774 (7.1E-8)
Leryth_022871	WRKY	0	0	0	1	1	1	0	IPR036576: WRKY domain superfamily | IPR003657: WRKY domain	GO:0006355 | GO:0043565 | GO:0003700		PF03106: WRKY DNA -binding domain (2.4E-7)	PS50811: WRKY domain profile (13.15)							mobidb-lite: consensus disorder prediction	PTHR31221:SF144 (2.0E-19) | PTHR31221 (2.0E-19)	G3DSA:2.20.25.80 (2.8E-12)		SSF118290 (1.07E-9)	SM00774 (0.0037)
Leryth_027314	WRKY	0	0	0	1	0	1	0	IPR036576: WRKY domain superfamily | IPR003657: WRKY domain	GO:0006355 | GO:0043565 | GO:0003700		PF03106: WRKY DNA -binding domain (1.8E-24)	PS50811: WRKY domain profile (29.138)							mobidb-lite: consensus disorder prediction	PTHR31429 (1.9E-180) | PTHR31429:SF49 (1.9E-180)	G3DSA:2.20.25.80 (9.5E-33)		SSF118290 (1.44E-27)	SM00774 (1.6E-36)
Leryth_000050		0	0	0	1	1	1	0	IPR004046: Glutathione S-transferase, C-terminal | IPR036282: Glutathione S-transferase, C-terminal domain superfamily | IPR004045: Glutathione S-transferase, N-terminal | IPR036249: Thioredoxin-like superfamily | IPR010987: Glutathione S-transferase, C-terminal-like	GO:0005515		PF00043: Glutathione S-transferase, C-terminal domain (7.2E-14) | PF13417: Glutathione S-transferase, N-terminal domain (7.2E-17)	PS50404: Soluble glutathione S-transferase N-terminal domain profile (20.732) | PS50405: Soluble glutathione S-transferase C-terminal domain profile (19.866)					cd03185: GST_C_Tau (8.74097E-55) | cd03058: GST_N_Tau (1.29766E-41)			PTHR11260:SF616 (2.8E-95) | PTHR11260 (2.8E-95)	G3DSA:3.40.30.10 (3.4E-35) | G3DSA:1.20.1050.10 (2.4E-46)		SSF47616 (1.19E-40) | SSF52833 (1.06E-25)
Leryth_000441		1	0	0	0	1	1	1	IPR040411: Uncharacterized protein At5g23160-like								TMhelix: Region of a membrane-bound protein predicted to be embedded in the membrane			mobidb-lite: consensus disorder prediction	PTHR34379 (7.5E-46) | PTHR34379:SF3 (7.5E-46)
Leryth_000686		0	1	0	0	1	1	0									TMhelix: Region of a membrane-bound protein predicted to be embedded in the membrane				PTHR33133 (2.5E-122) | PTHR33133:SF23 (2.5E-122)
Leryth_000750		1	0	1	0	0	1	0	IPR018108: Mitochondrial substrate/solute carrier | IPR023395: Mitochondrial carrier domain superfamily			PF00153: Mitochondrial carrier protein (1.6E-19)	PS50920: Solute carrier (Solcar) repeat profile (14.683)								PTHR45758:SF11 (5.5E-50) | PTHR45758 (5.5E-50)	G3DSA:1.50.40.10 (4.6E-20)		SSF103506 (2.09E-19)
Leryth_000825		1	0	1	0	1	1	1	IPR036869: Chaperone J-domain superfamily | IPR018253: DnaJ domain, conserved site | IPR001623: DnaJ domain			PF00226: DnaJ domain (4.4E-21)	PS50076: dnaJ domain profile (19.247)	PS00636: Nt-dnaJ domain signature	PR00625: DnaJ domain signature (5.0E-18)			cd06257: DnaJ (3.81675E-18)			PTHR45090 (5.8E-44) | PTHR45090:SF4 (5.8E-44)	G3DSA:1.10.287.110 (1.6E-24)		SSF46565 (2.75E-23)	SM00271 (3.3E-21)
Leryth_001526		0	1	0	0	1	1	0	IPR011707: Multicopper oxidase, type 3 | IPR033138: Multicopper oxidases, conserved site | IPR017760: L-ascorbate oxidase, plants | IPR008972: Cupredoxin | IPR002355: Multicopper oxidase, copper-binding site | IPR011706: Multicopper oxidase, type 2 | IPR001117: Multicopper oxidase, type 1 | IPR034267: Ascorbate oxidase, third cupredoxin domain	GO:0005507 | GO:0005576 | GO:0055114 | GO:0016491	KEGG: 00053+1.10.3.3	PF07731: Multicopper oxidase (1.9E-37) | PF07732: Multicopper oxidase (6.4E-39) | PF00394: Multicopper oxidase (2.5E-42)		PS00080: Multicopper oxidases signature 2 | PS00079: Multicopper oxidases signature 1		TIGR03388: ascorbase: L-ascorbate oxidase (4.1E-280)		cd13893: CuRO_3_AAO (1.02104E-81)			PTHR11709 (3.6E-294) | PTHR11709:SF237 (3.6E-294)	G3DSA:2.60.40.420 (1.7E-67)	SignalP-noTM	SSF49503 (5.88E-47)
Leryth_002565		0	1	0	0	0	0	1	IPR011009: Protein kinase-like domain superfamily | IPR000719: Protein kinase domain | IPR008271: Serine/threonine-protein kinase, active site | IPR017441: Protein kinase, ATP binding site	GO:0005524 | GO:0004672 | GO:0006468		PF00069: Protein kinase domain (2.5E-51)	PS50011: Protein kinase domain profile (38.76)	PS00107: Protein kinases ATP-binding region signature | PS00108: Serine/Threonine protein kinases active-site signature				cd06606: STKc_MAPKKK (4.70917E-109)			PTHR24361:SF732 (2.0E-117) | PTHR24361 (2.0E-117)	G3DSA:1.10.510.10 (2.3E-64)		SSF56112 (4.37E-70)	SM00220 (6.7E-70)
Leryth_003315		1	0	1	0	1	1	1	IPR036869: Chaperone J-domain superfamily | IPR018253: DnaJ domain, conserved site | IPR001623: DnaJ domain			PF00226: DnaJ domain (1.4E-19)	PS50076: dnaJ domain profile (19.323)	PS00636: Nt-dnaJ domain signature	PR00625: DnaJ domain signature (3.6E-16)			cd06257: DnaJ (1.7722E-18)			PTHR45090:SF4 (1.1E-55) | PTHR45090 (1.1E-55)	G3DSA:1.10.287.110 (2.0E-23)		SSF46565 (8.11E-24)	SM00271 (1.5E-19)
Leryth_003713		0	0	0	1	0	1	1	IPR036282: Glutathione S-transferase, C-terminal domain superfamily | IPR004045: Glutathione S-transferase, N-terminal | IPR036249: Thioredoxin-like superfamily | IPR010987: Glutathione S-transferase, C-terminal-like	GO:0005515		PF02798: Glutathione S-transferase, N-terminal domain (1.4E-18) | PF13410: Glutathione S-transferase, C-terminal domain (6.8E-6)	PS50404: Soluble glutathione S-transferase N-terminal domain profile (23.857) | PS50405: Soluble glutathione S-transferase C-terminal domain profile (14.86)					cd03058: GST_N_Tau (6.04968E-40) | cd03185: GST_C_Tau (3.09509E-38)			PTHR11260 (1.6E-91) | PTHR11260:SF474 (1.6E-91)	G3DSA:3.40.30.10 (1.5E-37) | G3DSA:1.20.1050.10 (3.2E-38)		SSF52833 (6.41E-26) | SSF47616 (1.27E-31)
Leryth_003716		0	0	1	0	1	1	0	IPR036282: Glutathione S-transferase, C-terminal domain superfamily | IPR004045: Glutathione S-transferase, N-terminal | IPR036249: Thioredoxin-like superfamily | IPR010987: Glutathione S-transferase, C-terminal-like	GO:0005515		PF02798: Glutathione S-transferase, N-terminal domain (9.0E-19)	PS50404: Soluble glutathione S-transferase N-terminal domain profile (22.431) | PS50405: Soluble glutathione S-transferase C-terminal domain profile (16.002)					cd03185: GST_C_Tau (3.33794E-42) | cd03058: GST_N_Tau (7.92431E-40)			PTHR11260 (1.2E-95) | PTHR11260:SF474 (1.2E-95)	G3DSA:3.40.30.10 (1.0E-37) | G3DSA:1.20.1050.10 (1.2E-39)		SSF47616 (1.74E-31) | SSF52833 (4.81E-26)
Leryth_005363		0	0	1	0	0	1	0	IPR000169: Cysteine peptidase, cysteine active site | IPR037277: Granulin superfamily | IPR038765: Papain-like cysteine peptidase superfamily | IPR025661: Cysteine peptidase, asparagine active site | IPR013201: Cathepsin propeptide inhibitor domain (I29) | IPR039417: Papain-like cysteine endopeptidase | IPR025660: Cysteine peptidase, histidine active site | IPR000118: Granulin | IPR000668: Peptid…	GO:0008234 | GO:0006508	Reactome: R-HSA-2132295 | Reactome: R-HSA-6798695	PF08246: Cathepsin propeptide inhibitor domain (I29) (3.3E-17) | PF00396: Granulin (7.5E-10) | PF00112: Papain family cysteine protease (1.1E-84)		PS00639: Eukaryotic thiol (cysteine) proteases histidine active site | PS00640: Eukaryotic thiol (cysteine) proteases asparagine active site | PS00139: Eukaryotic thiol (cysteine) proteases cysteine active site	PR00705: Papain cysteine protease (C1) family signature (5.4E-11)			cd02248: Peptidase_C1A (4.68373E-111)			PTHR12411 (1.6E-188) | PTHR12411:SF523 (1.6E-188)	G3DSA:3.90.70.10 (4.8E-119) | G3DSA:3.10.20.500 (3.9E-14)	SignalP-noTM	SSF57277 (1.14E-12) | SSF54001 (3.73E-116)	SM00848 (1.0E-23) | SM00277 (2.4E-30) | SM00645 (2.1E-127)
Leryth_005716		1	0	1	0	1	1	1	IPR008778: Pirin, C-terminal domain | IPR011051: RmlC-like cupin domain superfamily | IPR012093: Pirin | IPR014710: RmlC-like jelly roll fold | IPR003829: Pirin, N-terminal domain		Reactome: R-HSA-8935690	PF05726: Pirin C-terminal cupin domain (1.2E-34) | PF02678: Pirin (1.4E-29)									PTHR13903 (3.0E-148) | PTHR13903:SF23 (3.0E-148)	G3DSA:2.60.120.10 (1.4E-104)		SSF51182 (6.65E-91)		PIRSF006232 (6.2E-101)
Leryth_006383		1	0	0	0	1	1	0	IPR004326: Mlo-related protein	GO:0006952 | GO:0016021		PF03094: Mlo family (1.2E-211)					TMhelix: Region of a membrane-bound protein predicted to be embedded in the membrane			mobidb-lite: consensus disorder prediction	PTHR31942:SF49 (1.7E-257) | PTHR31942 (1.7E-257)
Leryth_006688		0	0	1	0	0	1	1													PTHR33702:SF16 (5.9E-23) | PTHR33702 (5.9E-23)
Leryth_006692		0	0	0	1	0	1	0	IPR033872: Non-specific lipid-transfer protein type 2 | IPR036312: Bifunctional inhibitor/plant lipid transfer protein/seed storage helical domain superfamily | IPR016140: Bifunctional inhibitor/plant lipid transfer protein/seed storage helical domain	GO:0006869		PF14368: Probable lipid transfer (7.1E-9)					TMhelix: Region of a membrane-bound protein predicted to be embedded in the membrane	cd01959: nsLTP2 (2.07842E-26)			PTHR33214:SF26 (5.5E-29) | PTHR33214 (5.5E-29)	G3DSA:1.10.110.10 (2.1E-23)	SignalP-noTM	SSF47699 (4.25E-16)	SM00499 (0.0018)
Leryth_007399		0	1	0	0	0	1	1									TMhelix: Region of a membrane-bound protein predicted to be embedded in the membrane				PTHR33834 (1.2E-36) | PTHR33834:SF6 (1.2E-36)
Leryth_007834		1	0	0	0	1	1	1	IPR008778: Pirin, C-terminal domain | IPR011051: RmlC-like cupin domain superfamily | IPR012093: Pirin | IPR014710: RmlC-like jelly roll fold | IPR003829: Pirin, N-terminal domain		Reactome: R-HSA-8935690	PF02678: Pirin (6.2E-27) | PF05726: Pirin C-terminal cupin domain (2.8E-31)									PTHR13903:SF23 (3.5E-137) | PTHR13903 (3.5E-137)	G3DSA:2.60.120.10 (2.6E-95)		SSF51182 (5.28E-83)		PIRSF006232 (5.3E-93)
Leryth_008129		0	1	0	0	0	1	0	IPR011009: Protein kinase-like domain superfamily | IPR000719: Protein kinase domain | IPR008266: Tyrosine-protein kinase, active site | IPR001841: Zinc finger, RING-type | IPR020635: Tyrosine-protein kinase, catalytic domain | IPR013783: Immunoglobulin-like fold | IPR008962: PapD-like superfamily | IPR001245: Serine-threonine/tyrosine-protein kinase, catalytic domain | IPR000535: Major sperm pro…	GO:0004713 | GO:0005524 | GO:0004672 | GO:0006468		PF07714: Protein tyrosine kinase (2.7E-46) | PF00635: MSP (Major sperm protein) domain (6.9E-26) | PF13639: Ring finger domain (7.1E-13)	PS50011: Protein kinase domain profile (37.573) | PS50089: Zinc finger RING-type profile (12.888) | PS50202: Major sperm protein (MSP) domain profile (27.192)	PS00109: Tyrosine protein kinases specific active-site signature | PS00107: Protein kinases ATP-binding region signature			TMhelix: Region of a membrane-bound protein predicted to be embedded in the membrane	cd16461: RING-H2_EL5_like (5.7874E-21)		mobidb-lite: consensus disorder prediction	PTHR27001 (8.0E-146) | PTHR27001:SF804 (8.0E-146)	G3DSA:1.10.510.10 (1.4E-58) | G3DSA:2.60.40.10 (2.6E-33) | G3DSA:3.30.200.20 (4.4E-28) | G3DSA:3.30.40.10 (2.4E-20)	SignalP-TM	SSF49354 (1.28E-36) | SSF56112 (8.88E-74) | SSF57850 (3.28E-20)	SM00184 (7.8E-6) | SM00219 (4.9E-28)
Leryth_008180		0	0	0	1	1	1	0	IPR011009: Protein kinase-like domain superfamily | IPR000719: Protein kinase domain | IPR008271: Serine/threonine-protein kinase, active site | IPR017441: Protein kinase, ATP binding site | IPR001245: Serine-threonine/tyrosine-protein kinase, catalytic domain	GO:0005524 | GO:0004672 | GO:0006468		PF07714: Protein tyrosine kinase (1.3E-46)	PS50011: Protein kinase domain profile (39.1)	PS00107: Protein kinases ATP-binding region signature | PS00108: Serine/Threonine protein kinases active-site signature				cd14066: STKc_IRAK (2.94723E-95)		mobidb-lite: consensus disorder prediction	PTHR45621:SF106 (1.7E-180) | PTHR45621 (1.7E-180)	G3DSA:3.30.200.20 (7.0E-32) | G3DSA:1.10.510.10 (7.8E-59)		SSF56112 (9.73E-81)		PIRSF000615 (1.8E-10)
Leryth_008248		1	0	1	0	1	1	1	IPR011009: Protein kinase-like domain superfamily | IPR000719: Protein kinase domain | IPR018392: LysM domain | IPR001245: Serine-threonine/tyrosine-protein kinase, catalytic domain	GO:0005524 | GO:0004672 | GO:0006468		PF01476: LysM domain (0.1) | PF07714: Protein tyrosine kinase (4.9E-38)	PS50011: Protein kinase domain profile (33.333) | PS51782: LysM domain profile (8.691)				TMhelix: Region of a membrane-bound protein predicted to be embedded in the membrane				PTHR45927:SF11 (1.4E-291) | PTHR45927 (1.4E-291)	G3DSA:1.10.510.10 (2.6E-53) | G3DSA:3.30.200.20 (1.6E-16)	SignalP-noTM	SSF56112 (3.28E-65)	SM00257 (0.53)
Leryth_008368		0	0	0	1	0	1	0													PTHR31033:SF18 (7.5E-105) | PTHR31033 (7.5E-105)
Leryth_008628		1	0	1	0	1	1	1	IPR008778: Pirin, C-terminal domain | IPR011051: RmlC-like cupin domain superfamily | IPR012093: Pirin | IPR014710: RmlC-like jelly roll fold | IPR003829: Pirin, N-terminal domain		Reactome: R-HSA-8935690	PF02678: Pirin (1.8E-12) | PF05726: Pirin C-terminal cupin domain (1.5E-32)									PTHR13903 (3.8E-87) | PTHR13903:SF23 (3.8E-87)	G3DSA:2.60.120.10 (9.6E-39)		SSF51182 (1.12E-52)		PIRSF006232 (1.1E-37)
Leryth_008738		1	0	1	0	1	1	1	IPR013320: Concanavalin A-like lectin/glucanase domain superfamily | IPR003877: SPRY domain	GO:0005515							TMhelix: Region of a membrane-bound protein predicted to be embedded in the membrane				PTHR12864 (8.7E-123) | PTHR12864:SF54 (8.7E-123)			SSF49899 (2.53E-6)	SM00449 (0.0095)
Leryth_009943		0	0	0	1	0	1	0	IPR004046: Glutathione S-transferase, C-terminal | IPR036282: Glutathione S-transferase, C-terminal domain superfamily | IPR004045: Glutathione S-transferase, N-terminal | IPR036249: Thioredoxin-like superfamily | IPR010987: Glutathione S-transferase, C-terminal-like	GO:0005515		PF00043: Glutathione S-transferase, C-terminal domain (2.6E-4) | PF02798: Glutathione S-transferase, N-terminal domain (1.3E-15)	PS50405: Soluble glutathione S-transferase C-terminal domain profile (15.677) | PS50404: Soluble glutathione S-transferase N-terminal domain profile (17.447)					cd03058: GST_N_Tau (5.15183E-39) | cd03185: GST_C_Tau (6.16258E-53)			PTHR11260 (1.1E-276) | PTHR11260:SF571 (1.1E-276)	G3DSA:1.20.1050.10 (2.3E-56) | G3DSA:3.40.30.10 (2.1E-36)		SSF52833 (4.75E-24) | SSF47616 (1.5E-38)
Leryth_010017		0	1	0	0	1	1	1	IPR013320: Concanavalin A-like lectin/glucanase domain superfamily | IPR010713: Xyloglucan endo-transglycosylase, C-terminal	GO:0048046 | GO:0016762 | GO:0005618 | GO:0006073		PF06955: Xyloglucan endo-transglycosylase (XET) C-terminus (1.2E-17)									PTHR31062 (3.8E-22) | PTHR31062:SF124 (3.8E-22)	G3DSA:2.60.120.200 (4.1E-13)		SSF49899 (4.43E-7)
Leryth_010019		0	1	0	0	0	1	1	IPR013320: Concanavalin A-like lectin/glucanase domain superfamily | IPR010713: Xyloglucan endo-transglycosylase, C-terminal | IPR000757: Glycoside hydrolase family 16	GO:0048046 | GO:0016762 | GO:0004553 | GO:0005618 | GO:0006073 | GO:0005975		PF00722: Glycosyl hydrolases family 16 (4.9E-33) | PF06955: Xyloglucan endo-transglycosylase (XET) C-terminus (8.9E-17)	PS51762: Glycosyl hydrolases family 16 (GH16) domain profile (16.245)								PTHR31062:SF124 (1.6E-84) | PTHR31062 (1.6E-84)	G3DSA:2.60.120.200 (4.4E-63)		SSF49899 (3.17E-49)
Leryth_010077		1	0	0	0	1	1	1	IPR001372: Dynein light chain, type 1/2 | IPR037177: Dynein light chain superfamily	GO:0030286 | GO:0007017		PF01221: Dynein light chain type 1 (2.5E-25)									PTHR11886 (2.2E-55) | PTHR11886:SF49 (2.2E-55)	G3DSA:3.30.740.10 (3.8E-26)		SSF54648 (1.06E-23)	SM01375 (3.7E-30)
Leryth_010297		0	0	1	0	1	1	0													PTHR38223 (2.0E-16)
Leryth_010642		0	0	1	0	0	1	1	IPR038796: At1g76070-like											mobidb-lite: consensus disorder prediction	PTHR34779 (1.2E-41)
Leryth_010831		0	0	0	1	0	1	0	IPR035513: Invertase/pectin methylesterase inhibitor domain superfamily | IPR034088: Pla a 1-like | IPR006501: Pectinesterase inhibitor domain	GO:0004857		PF04043: Plant invertase/pectin methylesterase inhibitor (9.3E-15)				TIGR01614: PME_inhib: pectinesterase inhibitor domain (3.6E-20)		cd15795: PMEI-Pla_a_1_like (3.4406E-29)			PTHR31080 (1.3E-29) | PTHR31080:SF120 (1.3E-29)	G3DSA:1.20.140.40 (2.6E-19)	SignalP-noTM	SSF101148 (1.83E-20)
[truncated: 50 more rows]

## Sheet: Table S7
Supplemental Table S7 - N2 shikonin sub-network genes
[truncated: 161 more rows]

[truncated: 8 more sheets: Table S8, Table S9, Table S10, Table S11, Table S12, Table S13, Table S14, Table S15]
